# Supplementary material for: Differentially expressed miRNAs offer new perspective into cave adaptation of Astyanax mexicanus
Source: Ann N Y Acad Sci. 2025 Mar 13;1546(1):173–81. doi: 10.1111/nyas.15300 (PMC11998478; doi:10.1111/nyas.15300)
Supplement: Supplementary file 8 — Supporting Information [file NYAS-1546-173-s001.xlsx]

## Sheet: Supplementary_table_6
Putative targets of 17 downregulated cave-specific miRNAs
miRNA_ID	Gene_ID	Name
astmex-miR-136	ENSAMXG00000043573	rab3aa
astmex-miR-136	ENSAMXG00000018099	spata17
astmex-miR-136	ENSAMXG00000037633	slc16a9a
astmex-miR-136	ENSAMXG00000031737	AMY1A
astmex-miR-136	ENSAMXG00000034414	pacrg
astmex-miR-136	ENSAMXG00000036984
astmex-miR-136	ENSAMXG00000014533	szl
astmex-miR-136	ENSAMXG00000000821
astmex-miR-136	ENSAMXG00000035685
astmex-miR-136	ENSAMXG00000013099	ubap1la
astmex-miR-136	ENSAMXG00000034098	akr1b1.1
astmex-miR-136	ENSAMXG00000016354	hgfa
astmex-miR-136	ENSAMXG00000033946	shisal1a
astmex-miR-136	ENSAMXG00000014569	lrguk
astmex-miR-136	ENSAMXG00000017704	rbl2
astmex-miR-136	ENSAMXG00000042074	fezf1
astmex-miR-136	ENSAMXG00000039165	si:ch211-147k10.5
astmex-miR-136	ENSAMXG00000035008	sting1
astmex-miR-136	ENSAMXG00000019094	si:dkey-192l18.9
astmex-miR-136	ENSAMXG00000010060	ccdc151
astmex-miR-136	ENSAMXG00000037872	osgn1
astmex-miR-136	ENSAMXG00000015888	nfkbiz
astmex-miR-136	ENSAMXG00000040595	c1ql4b
astmex-miR-136	ENSAMXG00000029026	il23r
astmex-miR-136	ENSAMXG00000031912	fbxo40.2
astmex-miR-136	ENSAMXG00000029900	glulb
astmex-miR-136	ENSAMXG00000033621	SPDEF
astmex-miR-136	ENSAMXG00000008046	cbsa
astmex-miR-136	ENSAMXG00000031949
astmex-miR-136	ENSAMXG00000000135	dpyda.3
astmex-miR-136	ENSAMXG00000019025	clcn1b
astmex-miR-136	ENSAMXG00000001318
astmex-miR-136	ENSAMXG00000038517	syt11b
astmex-miR-136	ENSAMXG00000030565
astmex-miR-136	ENSAMXG00000037723	si:ch211-243a20.3
astmex-miR-136	ENSAMXG00000034879	npy2rl
astmex-miR-136	ENSAMXG00000038153
astmex-miR-136	ENSAMXG00000019415	cobl
astmex-miR-136	ENSAMXG00000040698	decr2
astmex-miR-136	ENSAMXG00000033601	klhl38b
astmex-miR-136	ENSAMXG00000043474
astmex-miR-136	ENSAMXG00000041733	hgd
astmex-miR-136	ENSAMXG00000037384	dnajc5b
astmex-miR-136	ENSAMXG00000043698	si:dkey-174m14.3
astmex-miR-136	ENSAMXG00000018528	filip1b
astmex-miR-136	ENSAMXG00000040232	sod2
astmex-miR-136	ENSAMXG00000008924	sez6b
astmex-miR-136	ENSAMXG00000041827	slc25a23b
astmex-miR-136	ENSAMXG00000041375	txndc17
astmex-miR-136	ENSAMXG00000038189	slc17a7a
astmex-miR-136	ENSAMXG00000032459	glis1a
astmex-miR-136	ENSAMXG00000005284	palmda
astmex-miR-136	ENSAMXG00000038939	ankrd13b
astmex-miR-136	ENSAMXG00000006555	col4a3
astmex-miR-136	ENSAMXG00000034910	wnt9b
astmex-miR-136	ENSAMXG00000037462	b4galnt2.2
astmex-miR-136	ENSAMXG00000013648	flr
astmex-miR-136	ENSAMXG00000041689
astmex-miR-136	ENSAMXG00000037275	si:ch211-76l23.4
astmex-miR-136	ENSAMXG00000002680
astmex-miR-136	ENSAMXG00000002882
astmex-miR-136	ENSAMXG00000003017	sytl2b
astmex-miR-136	ENSAMXG00000035064
astmex-miR-136	ENSAMXG00000038587	nppc
astmex-miR-136	ENSAMXG00000034250	gck
astmex-miR-136	ENSAMXG00000039901	gfra2a
astmex-miR-136	ENSAMXG00000020990	spinb
astmex-miR-136	ENSAMXG00000033781	adgra1a
astmex-miR-136	ENSAMXG00000043422
astmex-miR-136	ENSAMXG00000030307	si:ch1073-13h15.3
astmex-miR-136	ENSAMXG00000042399	gdf2
astmex-miR-136	ENSAMXG00000004936	lgi1b
astmex-miR-136	ENSAMXG00000041878	mcoln2
astmex-miR-136	ENSAMXG00000032836	uts2d
astmex-miR-136	ENSAMXG00000032995	aqp12
astmex-miR-136	ENSAMXG00000018194
astmex-miR-136	ENSAMXG00000036746	serpinf2a
astmex-miR-136	ENSAMXG00000034046
astmex-miR-136	ENSAMXG00000038518
astmex-miR-136	ENSAMXG00000040255	upk1a
astmex-miR-136	ENSAMXG00000004678	b3gat1a
astmex-miR-136	ENSAMXG00000036609	fam177a1
astmex-miR-136	ENSAMXG00000037458	ankef1b
astmex-miR-136	ENSAMXG00000008593	pir
astmex-miR-136	ENSAMXG00000032795	plcd4a
astmex-miR-136	ENSAMXG00000038888	galr2a
astmex-miR-136	ENSAMXG00000005137
astmex-miR-136	ENSAMXG00000035495	gata4
astmex-miR-136	ENSAMXG00000031691	slc16a6b
astmex-miR-136	ENSAMXG00000000100	inppl1b
astmex-miR-136	ENSAMXG00000010431	si:ch211-266k8.4
astmex-miR-136	ENSAMXG00000034391	cox8b
astmex-miR-136	ENSAMXG00000035791	tmem144b
astmex-miR-136	ENSAMXG00000040996	C12orf73
astmex-miR-136	ENSAMXG00000033537	opn4a
astmex-miR-136	ENSAMXG00000003334	acoxl
astmex-miR-136	ENSAMXG00000031243	noxa1
astmex-miR-136	ENSAMXG00000008210	homer1b
astmex-miR-136	ENSAMXG00000010769	cpxm1a
astmex-miR-136	ENSAMXG00000030355	acta1b
astmex-miR-136	ENSAMXG00000039640	zgc:66426
astmex-miR-136	ENSAMXG00000042717	rgra
astmex-miR-136	ENSAMXG00000002174	pcdh15a
astmex-miR-136	ENSAMXG00000041339
astmex-miR-136	ENSAMXG00000013142	dyrk4
astmex-miR-136	ENSAMXG00000034474	brms1lb
astmex-miR-136	ENSAMXG00000016782	si:ch211-236l14.4
astmex-miR-136	ENSAMXG00000030105	si:ch211-225p5.8
astmex-miR-136	ENSAMXG00000032037	cnp
astmex-miR-136	ENSAMXG00000043809
astmex-miR-136	ENSAMXG00000040893	plek
astmex-miR-136	ENSAMXG00000015004	kat2b
astmex-miR-136	ENSAMXG00000033739
astmex-miR-136	ENSAMXG00000035108
astmex-miR-136	ENSAMXG00000029538
astmex-miR-136	ENSAMXG00000034130	mipb
astmex-miR-136	ENSAMXG00000033812
astmex-miR-136	ENSAMXG00000038070
astmex-miR-136	ENSAMXG00000038033
astmex-miR-136	ENSAMXG00000016691	chrng
astmex-miR-136	ENSAMXG00000036297	rbp2a
astmex-miR-136	ENSAMXG00000013785
astmex-miR-136	ENSAMXG00000036864
astmex-miR-136	ENSAMXG00000009653	cfap52
astmex-miR-136	ENSAMXG00000034051
astmex-miR-136	ENSAMXG00000043962
astmex-miR-136	ENSAMXG00000041955	barx2
astmex-miR-136	ENSAMXG00000042102	smyd1a
astmex-miR-136	ENSAMXG00000034142
astmex-miR-136	ENSAMXG00000029266	lrit1b
astmex-miR-136	ENSAMXG00000009945	enc1
astmex-miR-136	ENSAMXG00000035088	zgc:63972
astmex-miR-136	ENSAMXG00000030113	zgc:162160
astmex-miR-136	ENSAMXG00000024339	aoc2
astmex-miR-136	ENSAMXG00000032887	hmx4
astmex-miR-136	ENSAMXG00000033506	gsdmea
astmex-miR-136	ENSAMXG00000029512
astmex-miR-136	ENSAMXG00000042936	chrna1
astmex-miR-136	ENSAMXG00000013208
astmex-miR-136	ENSAMXG00000034655	nmrk2
astmex-miR-136	ENSAMXG00000031770	ISYNA1
astmex-miR-136	ENSAMXG00000014775	dscamb
astmex-miR-136	ENSAMXG00000035640	cahz
astmex-miR-136	ENSAMXG00000043086
astmex-miR-136	ENSAMXG00000018123	nwd2
astmex-miR-136	ENSAMXG00000040115	ponzr1
astmex-miR-136	ENSAMXG00000034674	tm4sf5
astmex-miR-136	ENSAMXG00000035918	kcnb2
astmex-miR-136	ENSAMXG00000037388	slc38a8a
astmex-miR-136	ENSAMXG00000016875	slc28a1
astmex-miR-136	ENSAMXG00000042690
astmex-miR-136	ENSAMXG00000039582
astmex-miR-136	ENSAMXG00000041166	nat16l
astmex-miR-136	ENSAMXG00000042782	rfesd
astmex-miR-136	ENSAMXG00000039800	si:dkey-92f12.2
astmex-miR-136	ENSAMXG00000040817	f2rl1.1
astmex-miR-136	ENSAMXG00000019765	nr5a1b
astmex-miR-136	ENSAMXG00000042670	ntng2b
astmex-miR-136	ENSAMXG00000012395	zgc:136930
astmex-miR-136	ENSAMXG00000033045	neto1
astmex-miR-136	ENSAMXG00000035658	slc7a8b
astmex-miR-136	ENSAMXG00000036124	oprl1
astmex-miR-136	ENSAMXG00000024813	megf6a
astmex-miR-136	ENSAMXG00000030592
astmex-miR-136	ENSAMXG00000030892	desi1a
astmex-miR-136	ENSAMXG00000032734	hsd17b8
astmex-miR-136	ENSAMXG00000040059	si:dkey-33m11.7
astmex-miR-136	ENSAMXG00000035331	nr1d4b
astmex-miR-136	ENSAMXG00000036298	csf1a
astmex-miR-136	ENSAMXG00000030611	zgc:113307
astmex-miR-136	ENSAMXG00000021151	slc30a8
astmex-miR-136	ENSAMXG00000044068
astmex-miR-136	ENSAMXG00000029482	efcab1
astmex-miR-136	ENSAMXG00000042342	KCNQ4
astmex-miR-136	ENSAMXG00000033209	cuedc1a
astmex-miR-136	ENSAMXG00000006427
astmex-miR-136	ENSAMXG00000035231	f9b
astmex-miR-136	ENSAMXG00000008466	slc9a6b
astmex-miR-136	ENSAMXG00000043250	dgat2
astmex-miR-136	ENSAMXG00000043655	sftpba
astmex-miR-136	ENSAMXG00000005665	mnx2a
astmex-miR-136	ENSAMXG00000011112	mylka
astmex-miR-136	ENSAMXG00000040900
astmex-miR-136	ENSAMXG00000038349	ndp
astmex-miR-136	ENSAMXG00000038717	nxpe3
astmex-miR-136	ENSAMXG00000030498	si:cabz01007802.1
astmex-miR-136	ENSAMXG00000031934	ssuh2.4
astmex-miR-136	ENSAMXG00000003744	slc45a1
astmex-miR-136	ENSAMXG00000003703	znf362a
astmex-miR-136	ENSAMXG00000032349	sh2d5
astmex-miR-136	ENSAMXG00000004432	dlg2
astmex-miR-136	ENSAMXG00000038292	MARCHF3
astmex-miR-136	ENSAMXG00000029707	ripply3
astmex-miR-136	ENSAMXG00000008748	TYR
astmex-miR-136	ENSAMXG00000037331	scpp5
astmex-miR-226	ENSAMXG00000035597	anxa1a
astmex-miR-226	ENSAMXG00000021580	tnnt3b
astmex-miR-226	ENSAMXG00000034603	mylpfa
astmex-miR-226	ENSAMXG00000041494
astmex-miR-226	ENSAMXG00000041587	gabrg1
astmex-miR-226	ENSAMXG00000042674	cdh26.2
astmex-miR-226	ENSAMXG00000035193	zmp:0000000951
astmex-miR-226	ENSAMXG00000035554
astmex-miR-226	ENSAMXG00000038575	cfd
astmex-miR-226	ENSAMXG00000035234	c1qtnf2
astmex-miR-226	ENSAMXG00000042587	enpp6
astmex-miR-226	ENSAMXG00000013133	ribc2
astmex-miR-226	ENSAMXG00000014381	gngt1
astmex-miR-226	ENSAMXG00000040041	calca
astmex-miR-226	ENSAMXG00000039640	zgc:66426
astmex-miR-226	ENSAMXG00000002974	pdzd7a
astmex-miR-226	ENSAMXG00000041339
astmex-miR-226	ENSAMXG00000014549	KNDC1
astmex-miR-226	ENSAMXG00000017087	GALNTL6
astmex-miR-226	ENSAMXG00000009582	khdrbs2
astmex-miR-226	ENSAMXG00000033537	opn4a
astmex-miR-226	ENSAMXG00000041737	lrit3a
astmex-miR-226	ENSAMXG00000005137
astmex-miR-226	ENSAMXG00000033812
astmex-miR-226	ENSAMXG00000007113	KIAA0895L
astmex-miR-226	ENSAMXG00000029128
astmex-miR-226	ENSAMXG00000007149	si:ch211-183d21.1
astmex-miR-226	ENSAMXG00000007315
astmex-miR-226	ENSAMXG00000032887	hmx4
astmex-miR-226	ENSAMXG00000017744	st6galnac1.1
astmex-miR-226	ENSAMXG00000035076
astmex-miR-226	ENSAMXG00000007062	slc1a7b
astmex-miR-226	ENSAMXG00000043241	cxcr2
astmex-miR-226	ENSAMXG00000020349	ppm1na
astmex-miR-226	ENSAMXG00000040968	rcvrna
astmex-miR-226	ENSAMXG00000037741
astmex-miR-226	ENSAMXG00000031249
astmex-miR-226	ENSAMXG00000013063	cryba1l1
astmex-miR-226	ENSAMXG00000035807
astmex-miR-226	ENSAMXG00000030809
astmex-miR-226	ENSAMXG00000042335
astmex-miR-226	ENSAMXG00000038787	atf3
astmex-miR-226	ENSAMXG00000033919	si:dkey-266f7.9
astmex-miR-226	ENSAMXG00000035495	gata4
astmex-miR-226	ENSAMXG00000036653	cyb561
astmex-miR-226	ENSAMXG00000036270
astmex-miR-226	ENSAMXG00000031087	ccr7
astmex-miR-226	ENSAMXG00000011581	folr
astmex-miR-226	ENSAMXG00000034014	loxl1
astmex-miR-226	ENSAMXG00000037683
astmex-miR-226	ENSAMXG00000030628
astmex-miR-226	ENSAMXG00000039887
astmex-miR-226	ENSAMXG00000042936	chrna1
astmex-miR-226	ENSAMXG00000039081	gadd45aa
astmex-miR-226	ENSAMXG00000009174	SPR
astmex-miR-226	ENSAMXG00000042102	smyd1a
astmex-miR-226	ENSAMXG00000008154	si:dkey-26g8.5
astmex-miR-226	ENSAMXG00000034932	rtn4r
astmex-miR-226	ENSAMXG00000033781	adgra1a
astmex-miR-226	ENSAMXG00000038028	moxd1
astmex-miR-226	ENSAMXG00000034945	myct1a
astmex-miR-226	ENSAMXG00000006093	irf4b
astmex-miR-226	ENSAMXG00000030792	blk
astmex-miR-226	ENSAMXG00000044102	pax10
astmex-miR-226	ENSAMXG00000033683
astmex-miR-226	ENSAMXG00000036274	fgf4
astmex-miR-226	ENSAMXG00000016806
astmex-miR-226	ENSAMXG00000032303
astmex-miR-226	ENSAMXG00000002828	pcsk6
astmex-miR-226	ENSAMXG00000014109	MINAR1
astmex-miR-226	ENSAMXG00000029825	gdpd3a
astmex-miR-226	ENSAMXG00000032919
astmex-miR-226	ENSAMXG00000040925	gngt2a
astmex-miR-226	ENSAMXG00000041747	ccdc153
astmex-miR-226	ENSAMXG00000039629
astmex-miR-226	ENSAMXG00000010210	NOS2
astmex-miR-226	ENSAMXG00000039722	exo5
astmex-miR-226	ENSAMXG00000037275	si:ch211-76l23.4
astmex-miR-226	ENSAMXG00000036170	si:ch211-161h7.8
astmex-miR-226	ENSAMXG00000001854	tfap2d
astmex-miR-226	ENSAMXG00000034198	fam89a
astmex-miR-226	ENSAMXG00000018802	mpp5b
astmex-miR-226	ENSAMXG00000041491
astmex-miR-226	ENSAMXG00000037384	dnajc5b
astmex-miR-226	ENSAMXG00000013664	ppp1r42
astmex-miR-226	ENSAMXG00000002538	nubp1
astmex-miR-226	ENSAMXG00000037259	si:ch211-26b3.4
astmex-miR-226	ENSAMXG00000033324
astmex-miR-226	ENSAMXG00000036979	pkmb
astmex-miR-226	ENSAMXG00000011764	dhx32b
astmex-miR-226	ENSAMXG00000034007	hdac9b
astmex-miR-226	ENSAMXG00000038153
astmex-miR-226	ENSAMXG00000019556	RDH13
astmex-miR-226	ENSAMXG00000030892	desi1a
astmex-miR-226	ENSAMXG00000012428	si:dkey-283b15.2
astmex-miR-226	ENSAMXG00000034897	s100a1
astmex-miR-226	ENSAMXG00000032963	NPY
astmex-miR-226	ENSAMXG00000029315
astmex-miR-226	ENSAMXG00000034250	gck
astmex-miR-226	ENSAMXG00000032208	pdlim2
astmex-miR-226	ENSAMXG00000036240
astmex-miR-226	ENSAMXG00000014650
astmex-miR-226	ENSAMXG00000030283
astmex-miR-226	ENSAMXG00000009464	nexn
astmex-miR-226	ENSAMXG00000011742
astmex-miR-226	ENSAMXG00000030526	etnk1
astmex-miR-226	ENSAMXG00000020608	anxa6
astmex-miR-226	ENSAMXG00000035008	sting1
astmex-miR-226	ENSAMXG00000043474
astmex-miR-226	ENSAMXG00000000988	zmp:0000000735
astmex-miR-226	ENSAMXG00000006459	sema3c
astmex-miR-226	ENSAMXG00000032924	dus4l
astmex-miR-226	ENSAMXG00000043573	rab3aa
astmex-miR-226	ENSAMXG00000013244	rbp7a
astmex-miR-226	ENSAMXG00000029430	tnfrsf9a
astmex-miR-226	ENSAMXG00000029811	nfatc2a
astmex-miR-226	ENSAMXG00000005612	carmil3
astmex-miR-226	ENSAMXG00000040797	ppp2r5b
astmex-miR-226	ENSAMXG00000011226
astmex-miR-226	ENSAMXG00000043300	brms1
astmex-miR-226	ENSAMXG00000033323	camkvl
astmex-miR-226	ENSAMXG00000024783	slc2a1a
astmex-miR-226	ENSAMXG00000010740
astmex-miR-226	ENSAMXG00000037466
astmex-miR-226	ENSAMXG00000036578	trarg1b
astmex-miR-226	ENSAMXG00000031178	f7
astmex-miR-226	ENSAMXG00000038552	CASQ2
astmex-miR-226	ENSAMXG00000034879	npy2rl
astmex-miR-226	ENSAMXG00000037558	zgc:158846
astmex-miR-226	ENSAMXG00000029724	sc5d
astmex-miR-226	ENSAMXG00000015192	parp3
astmex-miR-226	ENSAMXG00000043752
astmex-miR-226	ENSAMXG00000037908
astmex-miR-226	ENSAMXG00000043032	ctxn3
astmex-miR-226	ENSAMXG00000039976	stra6l
astmex-miR-226	ENSAMXG00000030787	ltb4r
astmex-miR-226	ENSAMXG00000035811
astmex-miR-226	ENSAMXG00000008721	zgc:153345
astmex-miR-226	ENSAMXG00000031156	pcyox1
astmex-miR-226	ENSAMXG00000042666	gfra2b
astmex-miR-226	ENSAMXG00000021795	tyrp1b
astmex-miR-226	ENSAMXG00000038871	si:ch73-267c23.10
astmex-miR-226	ENSAMXG00000035331	nr1d4b
astmex-miR-226	ENSAMXG00000043633	slc2a9l1
astmex-miR-226	ENSAMXG00000032739	ACYP2
astmex-miR-226	ENSAMXG00000003703	znf362a
astmex-miR-226	ENSAMXG00000032837	nt5c3a
astmex-miR-226	ENSAMXG00000043086
astmex-miR-226	ENSAMXG00000019797	SLCO5A1
astmex-miR-226	ENSAMXG00000039934
astmex-miR-226	ENSAMXG00000037524
astmex-miR-226	ENSAMXG00000034446
astmex-miR-226	ENSAMXG00000042655	rab11bb
astmex-miR-226	ENSAMXG00000040821	zgc:85843
astmex-miR-226	ENSAMXG00000040794	creb3l3b
astmex-miR-226	ENSAMXG00000039377
astmex-miR-226	ENSAMXG00000006171	zgc:66484
astmex-miR-226	ENSAMXG00000034154
astmex-miR-226	ENSAMXG00000032804	pgr
astmex-miR-278	ENSAMXG00000029739
astmex-miR-278	ENSAMXG00000030968	sostdc1b
astmex-miR-278	ENSAMXG00000003744	slc45a1
astmex-miR-278	ENSAMXG00000010431	si:ch211-266k8.4
astmex-miR-278	ENSAMXG00000042941	rtn4rl2a
astmex-miR-278	ENSAMXG00000020982
astmex-miR-278	ENSAMXG00000030787	ltb4r
astmex-miR-278	ENSAMXG00000013379	TENM1
astmex-miR-278	ENSAMXG00000021151	slc30a8
astmex-miR-278	ENSAMXG00000043733
astmex-miR-278	ENSAMXG00000009104	cdh10a
astmex-miR-278	ENSAMXG00000011998	acss2l
astmex-miR-278	ENSAMXG00000002544	plin2
astmex-miR-278	ENSAMXG00000003097
astmex-miR-278	ENSAMXG00000041628	zgc:153031
astmex-miR-278	ENSAMXG00000006401	slc37a4b
astmex-miR-278	ENSAMXG00000033269	kcnip1b
astmex-miR-278	ENSAMXG00000008868	map6a
astmex-miR-278	ENSAMXG00000031156	pcyox1
astmex-miR-278	ENSAMXG00000039697	MUSK
astmex-miR-278	ENSAMXG00000033000
astmex-miR-278	ENSAMXG00000016643	inpp5kb
astmex-miR-278	ENSAMXG00000038717	nxpe3
astmex-miR-278	ENSAMXG00000003754	irs2b
astmex-miR-278	ENSAMXG00000036304
astmex-miR-278	ENSAMXG00000031087	ccr7
astmex-miR-278	ENSAMXG00000037895
astmex-miR-278	ENSAMXG00000020270	LONRF3
astmex-miR-278	ENSAMXG00000038072
astmex-miR-278	ENSAMXG00000036465
astmex-miR-278	ENSAMXG00000029261
astmex-miR-278	ENSAMXG00000014302	cnpy2
astmex-miR-278	ENSAMXG00000041782
astmex-miR-278	ENSAMXG00000001182	hcrtr2
astmex-miR-278	ENSAMXG00000043857
astmex-miR-278	ENSAMXG00000034790	dhcr7
astmex-miR-278	ENSAMXG00000034130	mipb
astmex-miR-278	ENSAMXG00000029518
astmex-miR-278	ENSAMXG00000043512	epor
astmex-miR-278	ENSAMXG00000036819
astmex-miR-278	ENSAMXG00000010787	spg7
astmex-miR-278	ENSAMXG00000002241	CNNM1
astmex-miR-278	ENSAMXG00000002174	pcdh15a
astmex-miR-278	ENSAMXG00000003550	VIP
astmex-miR-278	ENSAMXG00000041348
astmex-miR-278	ENSAMXG00000028661	si:ch211-139g16.8
astmex-miR-278	ENSAMXG00000039338
astmex-miR-278	ENSAMXG00000036617
astmex-miR-278	ENSAMXG00000019589	slc26a6
astmex-miR-278	ENSAMXG00000020593	tmc6a
astmex-miR-278	ENSAMXG00000032617	ralyl
astmex-miR-278	ENSAMXG00000035658	slc7a8b
astmex-miR-278	ENSAMXG00000004936	lgi1b
astmex-miR-278	ENSAMXG00000038590	rlbp1a
astmex-miR-278	ENSAMXG00000015685	cilp2
astmex-miR-278	ENSAMXG00000017982	vcam1b
astmex-miR-278	ENSAMXG00000040916	tbata
astmex-miR-278	ENSAMXG00000014359	stxbp5a
astmex-miR-278	ENSAMXG00000008541	gip
astmex-miR-278	ENSAMXG00000030594	gp1bb
astmex-miR-278	ENSAMXG00000035644	plcxd3
astmex-miR-278	ENSAMXG00000031121	kcnd1
astmex-miR-278	ENSAMXG00000036375	slc25a37
astmex-miR-278	ENSAMXG00000036274	fgf4
astmex-miR-278	ENSAMXG00000041688	vat1l
astmex-miR-278	ENSAMXG00000000023	slc16a1b
astmex-miR-278	ENSAMXG00000035666	dhrs13b.1
astmex-miR-278	ENSAMXG00000041827	slc25a23b
astmex-miR-278	ENSAMXG00000035064
astmex-miR-278	ENSAMXG00000041460	hsd3b7
astmex-miR-278	ENSAMXG00000040638	cldn11a
astmex-miR-278	ENSAMXG00000043067	dusp12
astmex-miR-278	ENSAMXG00000014456
astmex-miR-278	ENSAMXG00000004870
astmex-miR-278	ENSAMXG00000037259	si:ch211-26b3.4
astmex-miR-278	ENSAMXG00000043474
astmex-miR-278	ENSAMXG00000033621	SPDEF
astmex-miR-278	ENSAMXG00000036873	slc6a11a
astmex-miR-278	ENSAMXG00000001403	b4galnt1b
astmex-miR-278	ENSAMXG00000037781	uhmk1
astmex-miR-278	ENSAMXG00000004172	MCOLN3
astmex-miR-278	ENSAMXG00000024813	megf6a
astmex-miR-278	ENSAMXG00000030250	dipk1b
astmex-miR-278	ENSAMXG00000014680	zgc:122979
astmex-miR-278	ENSAMXG00000016488	LRRC56
astmex-miR-278	ENSAMXG00000039743
astmex-miR-278	ENSAMXG00000039165	si:ch211-147k10.5
astmex-miR-278	ENSAMXG00000014490
astmex-miR-278	ENSAMXG00000012320	adss1
astmex-miR-278	ENSAMXG00000034408	rgs14a
astmex-miR-278	ENSAMXG00000011859	pomca
astmex-miR-278	ENSAMXG00000042865	ptn
astmex-miR-278	ENSAMXG00000043671
astmex-miR-278	ENSAMXG00000038517	syt11b
astmex-miR-278	ENSAMXG00000040390	them4
astmex-miR-351	ENSAMXG00000030694	mamdc2a
astmex-miR-351	ENSAMXG00000008210	homer1b
astmex-miR-351	ENSAMXG00000039934
astmex-miR-351	ENSAMXG00000043655	sftpba
astmex-miR-351	ENSAMXG00000039697	MUSK
astmex-miR-351	ENSAMXG00000031087	ccr7
astmex-miR-351	ENSAMXG00000025596	cxxc4
astmex-miR-351	ENSAMXG00000041782
astmex-miR-351	ENSAMXG00000030411	casp3a
astmex-miR-351	ENSAMXG00000008301	ppef1
astmex-miR-351	ENSAMXG00000029176	adgrd1
astmex-miR-351	ENSAMXG00000042324	hes2.2
astmex-miR-351	ENSAMXG00000033851	niban1b
astmex-miR-351	ENSAMXG00000036753	si:ch211-157c3.4
astmex-miR-351	ENSAMXG00000029116	them6
astmex-miR-351	ENSAMXG00000034930	idi1
astmex-miR-351	ENSAMXG00000030123	klf1
astmex-miR-351	ENSAMXG00000030507	cdcp1a
astmex-miR-351	ENSAMXG00000031911	srd5a2a
astmex-miR-369	ENSAMXG00000041555
astmex-miR-369	ENSAMXG00000034408	rgs14a
astmex-miR-369	ENSAMXG00000000632
astmex-miR-369	ENSAMXG00000035728	acot19
astmex-miR-369	ENSAMXG00000000962	agbl2
astmex-miR-369	ENSAMXG00000000997	slc41a2a
astmex-miR-369	ENSAMXG00000031737	AMY1A
astmex-miR-369	ENSAMXG00000029110	dpf3
astmex-miR-369	ENSAMXG00000030489	cox7a2l
astmex-miR-369	ENSAMXG00000029116	them6
astmex-miR-369	ENSAMXG00000035342
astmex-miR-369	ENSAMXG00000039934
astmex-miR-369	ENSAMXG00000038349	ndp
astmex-miR-369	ENSAMXG00000039911
astmex-miR-369	ENSAMXG00000038292	MARCHF3
astmex-miR-369	ENSAMXG00000043752
astmex-miR-369	ENSAMXG00000030999	march7
astmex-miR-369	ENSAMXG00000033636	tmem82
astmex-miR-369	ENSAMXG00000042505
astmex-miR-369	ENSAMXG00000019833
astmex-miR-369	ENSAMXG00000037945
astmex-miR-369	ENSAMXG00000037570	prdx4
astmex-miR-369	ENSAMXG00000001182	hcrtr2
astmex-miR-369	ENSAMXG00000017316	ankrd39
astmex-miR-369	ENSAMXG00000038930
astmex-miR-369	ENSAMXG00000033566	cpne4a
astmex-miR-369	ENSAMXG00000031009
astmex-miR-369	ENSAMXG00000029810
astmex-miR-369	ENSAMXG00000019589	slc26a6
astmex-miR-369	ENSAMXG00000014158	tapbp.1
astmex-miR-369	ENSAMXG00000032506
astmex-miR-369	ENSAMXG00000039629
astmex-miR-369	ENSAMXG00000010353	gipr
astmex-miR-369	ENSAMXG00000039722	exo5
astmex-miR-369	ENSAMXG00000041827	slc25a23b
astmex-miR-369	ENSAMXG00000029697	nptx2b
astmex-miR-369	ENSAMXG00000043876	rnf144b
astmex-miR-369	ENSAMXG00000037235	si:ch211-223p8.8
astmex-miR-369	ENSAMXG00000041339
astmex-miR-369	ENSAMXG00000012078	prom2
astmex-miR-371	ENSAMXG00000015892	fgd5a
astmex-miR-371	ENSAMXG00000036298	csf1a
astmex-miR-371	ENSAMXG00000035972	rem1
astmex-miR-371	ENSAMXG00000030968	sostdc1b
astmex-miR-371	ENSAMXG00000008097	si:dkey-208k4.2
astmex-miR-371	ENSAMXG00000020940	RASGRP2
astmex-miR-371	ENSAMXG00000032264	glrba
astmex-miR-371	ENSAMXG00000033698	ITLN1
astmex-miR-371	ENSAMXG00000008729	grm5a
astmex-miR-371	ENSAMXG00000004628
astmex-miR-371	ENSAMXG00000035331	nr1d4b
astmex-miR-371	ENSAMXG00000003703	znf362a
astmex-miR-371	ENSAMXG00000029482	efcab1
astmex-miR-371	ENSAMXG00000037831	fstl5
astmex-miR-371	ENSAMXG00000029100	qdpra
astmex-miR-371	ENSAMXG00000037235	si:ch211-223p8.8
astmex-miR-371	ENSAMXG00000003015	chrnb5b
astmex-miR-371	ENSAMXG00000040446	grinaa
astmex-miR-371	ENSAMXG00000042342	KCNQ4
astmex-miR-371	ENSAMXG00000035191	nsdhl
astmex-miR-371	ENSAMXG00000002336	btk
astmex-miR-371	ENSAMXG00000019667	hephl1a
astmex-miR-371	ENSAMXG00000034052	ccl25a
astmex-miR-371	ENSAMXG00000040794	creb3l3b
astmex-miR-371	ENSAMXG00000039934
astmex-miR-371	ENSAMXG00000042209	zwilch
astmex-miR-371	ENSAMXG00000032244
astmex-miR-371	ENSAMXG00000041140	pip5k1cb
astmex-miR-371	ENSAMXG00000033045	neto1
astmex-miR-371	ENSAMXG00000034446
astmex-miR-371	ENSAMXG00000038349	ndp
astmex-miR-371	ENSAMXG00000034491	rcan1a
astmex-miR-371	ENSAMXG00000003468	si:dkey-91i10.3
astmex-miR-371	ENSAMXG00000014586	slc10a2
astmex-miR-371	ENSAMXG00000035625	ucp3
astmex-miR-371	ENSAMXG00000006401	slc37a4b
astmex-miR-371	ENSAMXG00000032618
astmex-miR-371	ENSAMXG00000008868	map6a
astmex-miR-371	ENSAMXG00000018973	trpc7a
astmex-miR-371	ENSAMXG00000042151	hsd3b1
astmex-miR-371	ENSAMXG00000036634	stat1b
astmex-miR-371	ENSAMXG00000034819
astmex-miR-371	ENSAMXG00000038301	GPR149
astmex-miR-371	ENSAMXG00000037577
astmex-miR-371	ENSAMXG00000032804	pgr
astmex-miR-371	ENSAMXG00000036048	gpr39
astmex-miR-371	ENSAMXG00000006084	lss
astmex-miR-371	ENSAMXG00000040734
astmex-miR-371	ENSAMXG00000037945
astmex-miR-371	ENSAMXG00000032729	rab42a
astmex-miR-371	ENSAMXG00000029538
astmex-miR-371	ENSAMXG00000032710
astmex-miR-371	ENSAMXG00000042102	smyd1a
astmex-miR-371	ENSAMXG00000015371
astmex-miR-371	ENSAMXG00000020270	LONRF3
astmex-miR-371	ENSAMXG00000038199
astmex-miR-371	ENSAMXG00000037683
astmex-miR-371	ENSAMXG00000031087	ccr7
astmex-miR-371	ENSAMXG00000039514	si:ch211-248l17.3
astmex-miR-371	ENSAMXG00000037570	prdx4
astmex-miR-371	ENSAMXG00000033453
astmex-miR-371	ENSAMXG00000036372
astmex-miR-371	ENSAMXG00000042355
astmex-miR-371	ENSAMXG00000000856	abcg2a
astmex-miR-371	ENSAMXG00000038904
astmex-miR-371	ENSAMXG00000007062	slc1a7b
astmex-miR-371	ENSAMXG00000013785
astmex-miR-371	ENSAMXG00000030411	casp3a
astmex-miR-371	ENSAMXG00000036468	si:ch1073-322p19.1
astmex-miR-371	ENSAMXG00000042210
astmex-miR-371	ENSAMXG00000040650
astmex-miR-371	ENSAMXG00000043747	zcchc9
astmex-miR-371	ENSAMXG00000034474	brms1lb
astmex-miR-371	ENSAMXG00000009653	cfap52
astmex-miR-371	ENSAMXG00000033953
astmex-miR-371	ENSAMXG00000035108
astmex-miR-371	ENSAMXG00000004211
astmex-miR-371	ENSAMXG00000043809
astmex-miR-371	ENSAMXG00000030070
astmex-miR-371	ENSAMXG00000008301	ppef1
astmex-miR-371	ENSAMXG00000038613
astmex-miR-371	ENSAMXG00000030949	hypk
astmex-miR-371	ENSAMXG00000043678
astmex-miR-371	ENSAMXG00000029697	nptx2b
astmex-miR-371	ENSAMXG00000043512	epor
astmex-miR-371	ENSAMXG00000034120	slc29a3
astmex-miR-371	ENSAMXG00000002991	adss2
astmex-miR-371	ENSAMXG00000036640	si:dkey-3h3.3
astmex-miR-371	ENSAMXG00000030694	mamdc2a
astmex-miR-371	ENSAMXG00000007971	hmgcra
astmex-miR-371	ENSAMXG00000030606	plpp7a
astmex-miR-371	ENSAMXG00000041117	zgc:114041
astmex-miR-371	ENSAMXG00000038296	dusp5
astmex-miR-371	ENSAMXG00000035511	asb11
astmex-miR-371	ENSAMXG00000029382
astmex-miR-371	ENSAMXG00000031630	soul5
astmex-miR-371	ENSAMXG00000042331	il10ra
astmex-miR-371	ENSAMXG00000032267	mmp23bb
astmex-miR-371	ENSAMXG00000030809
astmex-miR-371	ENSAMXG00000037694	C19orf12
astmex-miR-371	ENSAMXG00000030661	wscd2
astmex-miR-371	ENSAMXG00000040824	gpx9
astmex-miR-371	ENSAMXG00000038057	lhx9
astmex-miR-371	ENSAMXG00000043184	plvapb
astmex-miR-371	ENSAMXG00000000035	mov10b.1
astmex-miR-371	ENSAMXG00000005262
astmex-miR-371	ENSAMXG00000030660	ccl25b
astmex-miR-371	ENSAMXG00000007505	uckl1a
astmex-miR-371	ENSAMXG00000040818	ahcyl1
astmex-miR-371	ENSAMXG00000039993
astmex-miR-371	ENSAMXG00000040916	tbata
astmex-miR-371	ENSAMXG00000036532	c1qtnf1
astmex-miR-371	ENSAMXG00000041453	tap2t
astmex-miR-371	ENSAMXG00000015146	tdrd1
astmex-miR-371	ENSAMXG00000004926	pde6c
astmex-miR-371	ENSAMXG00000015968	arhgap45b
astmex-miR-371	ENSAMXG00000015851	hapln4
astmex-miR-371	ENSAMXG00000035173	cers3a
astmex-miR-371	ENSAMXG00000004739	cp
astmex-miR-371	ENSAMXG00000004646
astmex-miR-371	ENSAMXG00000020117	ush1gb
astmex-miR-371	ENSAMXG00000040648
astmex-miR-371	ENSAMXG00000035685
astmex-miR-371	ENSAMXG00000034098	akr1b1.1
astmex-miR-371	ENSAMXG00000042755
astmex-miR-371	ENSAMXG00000039901	gfra2a
astmex-miR-371	ENSAMXG00000044004	bik
astmex-miR-371	ENSAMXG00000032208	pdlim2
astmex-miR-371	ENSAMXG00000003017	sytl2b
astmex-miR-371	ENSAMXG00000009999	unc119.2
astmex-miR-371	ENSAMXG00000041460	hsd3b7
astmex-miR-371	ENSAMXG00000007506	ncf1
astmex-miR-371	ENSAMXG00000041833	zgc:56628
astmex-miR-371	ENSAMXG00000019298	brinp3b
astmex-miR-371	ENSAMXG00000033052	slc51a
astmex-miR-371	ENSAMXG00000042372
astmex-miR-371	ENSAMXG00000037665	slc16a5b
astmex-miR-371	ENSAMXG00000029825	gdpd3a
astmex-miR-371	ENSAMXG00000034679
astmex-miR-371	ENSAMXG00000029110	dpf3
astmex-miR-371	ENSAMXG00000034945	myct1a
astmex-miR-371	ENSAMXG00000005322
astmex-miR-371	ENSAMXG00000010336	lmx1a
astmex-miR-371	ENSAMXG00000010236	pla2g4ab
astmex-miR-371	ENSAMXG00000041337	gabrr1
astmex-miR-371	ENSAMXG00000014359	stxbp5a
astmex-miR-371	ENSAMXG00000000530	zgc:195173
astmex-miR-371	ENSAMXG00000041733	hgd
astmex-miR-371	ENSAMXG00000040232	sod2
astmex-miR-371	ENSAMXG00000030673	gria3a
astmex-miR-371	ENSAMXG00000039586
astmex-miR-371	ENSAMXG00000031912	fbxo40.2
astmex-miR-371	ENSAMXG00000041097
astmex-miR-371	ENSAMXG00000037872	osgn1
astmex-miR-371	ENSAMXG00000030427	si:ch211-181l5.2
astmex-miR-371	ENSAMXG00000033621	SPDEF
astmex-miR-371	ENSAMXG00000002098	ptprnb
astmex-miR-371	ENSAMXG00000004584	sned1
astmex-miR-371	ENSAMXG00000008046	cbsa
astmex-miR-371	ENSAMXG00000036922	pou6f1
astmex-miR-371	ENSAMXG00000024783	slc2a1a
astmex-miR-371	ENSAMXG00000040243
astmex-miR-371	ENSAMXG00000040817	f2rl1.1
astmex-miR-371	ENSAMXG00000040721	SPDEF
astmex-miR-371	ENSAMXG00000034477	EMILIN3
astmex-miR-371	ENSAMXG00000032565	pou5f3
astmex-miR-371	ENSAMXG00000008755
astmex-miR-371	ENSAMXG00000035162
astmex-miR-371	ENSAMXG00000014880	kcnk10b
astmex-miR-371	ENSAMXG00000002083	sptb
astmex-miR-371	ENSAMXG00000019094	si:dkey-192l18.9
astmex-miR-371	ENSAMXG00000031737	AMY1A
astmex-miR-371	ENSAMXG00000000587	sqor
astmex-miR-371	ENSAMXG00000038514	xirp2a
astmex-miR-371	ENSAMXG00000011717	prox1a
astmex-miR-371	ENSAMXG00000037633	slc16a9a
astmex-miR-371	ENSAMXG00000044108
astmex-miR-371	ENSAMXG00000018099	spata17
astmex-miR-371	ENSAMXG00000034414	pacrg
astmex-miR-371	ENSAMXG00000000221	grhl2a
astmex-miR-371	ENSAMXG00000030721	ca2
astmex-miR-371	ENSAMXG00000030507	cdcp1a
astmex-miR-371	ENSAMXG00000037361	scgn
astmex-miR-371	ENSAMXG00000038552	CASQ2
astmex-miR-371	ENSAMXG00000015742
astmex-miR-371	ENSAMXG00000000152	entpd3
astmex-miR-371	ENSAMXG00000000135	dpyda.3
astmex-miR-371	ENSAMXG00000031197	stmn1b
astmex-miR-371	ENSAMXG00000032963	NPY
astmex-miR-371	ENSAMXG00000042624	SCRT1
astmex-miR-371	ENSAMXG00000030258
astmex-miR-371	ENSAMXG00000001813	GATAD2B
astmex-miR-371	ENSAMXG00000036279
astmex-miR-371	ENSAMXG00000040068	si:ch211-208k15.1
astmex-miR-371	ENSAMXG00000012428	si:dkey-283b15.2
astmex-miR-371	ENSAMXG00000042627	DCDC2
astmex-miR-467	ENSAMXG00000041555
astmex-miR-467	ENSAMXG00000015017	cacna1db
astmex-miR-467	ENSAMXG00000031949
astmex-miR-467	ENSAMXG00000040426
astmex-miR-467	ENSAMXG00000031121	kcnd1
astmex-miR-467	ENSAMXG00000036240
astmex-miR-467	ENSAMXG00000014650
astmex-miR-467	ENSAMXG00000044004	bik
astmex-miR-467	ENSAMXG00000016131	si:dkey-159a18.1
astmex-miR-467	ENSAMXG00000032138	zgc:77112
astmex-miR-467	ENSAMXG00000032924	dus4l
astmex-miR-467	ENSAMXG00000035915	lin7a
astmex-miR-467	ENSAMXG00000024321	ptprb
astmex-miR-467	ENSAMXG00000041265	si:dkey-16n15.6
astmex-miR-467	ENSAMXG00000038820	ptk6a
astmex-miR-467	ENSAMXG00000040818	ahcyl1
astmex-miR-467	ENSAMXG00000016703	tnni3k
astmex-miR-467	ENSAMXG00000036274	fgf4
astmex-miR-467	ENSAMXG00000034177	cyp2r1
astmex-miR-467	ENSAMXG00000041190	unc119.1
astmex-miR-467	ENSAMXG00000039901	gfra2a
astmex-miR-467	ENSAMXG00000039949	gch2
astmex-miR-467	ENSAMXG00000011742
astmex-miR-467	ENSAMXG00000032958	PLPP1
astmex-miR-467	ENSAMXG00000036511	si:ch1073-416d2.3
astmex-miR-467	ENSAMXG00000002083	sptb
astmex-miR-467	ENSAMXG00000019025	clcn1b
astmex-miR-467	ENSAMXG00000034897	s100a1
astmex-miR-467	ENSAMXG00000031984	gpr20
astmex-miR-467	ENSAMXG00000040561	adarb2
astmex-miR-467	ENSAMXG00000019094	si:dkey-192l18.9
astmex-miR-467	ENSAMXG00000042369	VSTM2A
astmex-miR-467	ENSAMXG00000011826	si:ch211-132f19.7
astmex-miR-467	ENSAMXG00000015803	si:ch73-233f7.1
astmex-miR-467	ENSAMXG00000037676	zgc:172145
astmex-miR-467	ENSAMXG00000034408	rgs14a
astmex-miR-467	ENSAMXG00000042395	akr1b1.1
astmex-miR-467	ENSAMXG00000014569	lrguk
astmex-miR-467	ENSAMXG00000016386	ERC1
astmex-miR-467	ENSAMXG00000036010	anxa2a
astmex-miR-467	ENSAMXG00000010160	ctsl.1
astmex-miR-467	ENSAMXG00000010997	papss2a
astmex-miR-467	ENSAMXG00000037633	slc16a9a
astmex-miR-467	ENSAMXG00000039165	si:ch211-147k10.5
astmex-miR-467	ENSAMXG00000036560
astmex-miR-467	ENSAMXG00000012314	gc
astmex-miR-467	ENSAMXG00000043404	snap25b
astmex-miR-467	ENSAMXG00000014283	ttc16
astmex-miR-467	ENSAMXG00000008210	homer1b
astmex-miR-467	ENSAMXG00000031917
astmex-miR-467	ENSAMXG00000030355	acta1b
astmex-miR-467	ENSAMXG00000002174	pcdh15a
astmex-miR-467	ENSAMXG00000038208	mat1a
astmex-miR-467	ENSAMXG00000032795	plcd4a
astmex-miR-467	ENSAMXG00000030949	hypk
astmex-miR-467	ENSAMXG00000038296	dusp5
astmex-miR-467	ENSAMXG00000031427
astmex-miR-467	ENSAMXG00000010787	spg7
astmex-miR-467	ENSAMXG00000043512	epor
astmex-miR-467	ENSAMXG00000003177	bco2a
astmex-miR-467	ENSAMXG00000033982	kank1b
astmex-miR-467	ENSAMXG00000004678	b3gat1a
astmex-miR-467	ENSAMXG00000024615	syngap1b
astmex-miR-467	ENSAMXG00000034787
astmex-miR-467	ENSAMXG00000041339
astmex-miR-467	ENSAMXG00000014549	KNDC1
astmex-miR-467	ENSAMXG00000003086	itga6l
astmex-miR-467	ENSAMXG00000035330	clcf1
astmex-miR-467	ENSAMXG00000035234	c1qtnf2
astmex-miR-467	ENSAMXG00000030968	sostdc1b
astmex-miR-467	ENSAMXG00000036994	si:ch211-195b13.1
astmex-miR-467	ENSAMXG00000038651	efemp2a
astmex-miR-467	ENSAMXG00000000100	inppl1b
astmex-miR-467	ENSAMXG00000000237	xpnpep2
astmex-miR-467	ENSAMXG00000005561	zgc:154142
astmex-miR-467	ENSAMXG00000032001	pou4f2
astmex-miR-467	ENSAMXG00000037831	fstl5
astmex-miR-467	ENSAMXG00000015567	flnca
astmex-miR-467	ENSAMXG00000015621	gask1b
astmex-miR-467	ENSAMXG00000034603	mylpfa
astmex-miR-467	ENSAMXG00000035466	angptl4
astmex-miR-467	ENSAMXG00000032710
astmex-miR-467	ENSAMXG00000040980
astmex-miR-467	ENSAMXG00000035580	slc12a1
astmex-miR-467	ENSAMXG00000033812
astmex-miR-467	ENSAMXG00000035027
astmex-miR-467	ENSAMXG00000037808
astmex-miR-467	ENSAMXG00000037683
astmex-miR-467	ENSAMXG00000007149	si:ch211-183d21.1
astmex-miR-467	ENSAMXG00000043560
astmex-miR-467	ENSAMXG00000016691	chrng
astmex-miR-467	ENSAMXG00000001182	hcrtr2
astmex-miR-467	ENSAMXG00000030455
astmex-miR-467	ENSAMXG00000007062	slc1a7b
astmex-miR-467	ENSAMXG00000000856	abcg2a
astmex-miR-467	ENSAMXG00000036468	si:ch1073-322p19.1
astmex-miR-467	ENSAMXG00000033117
astmex-miR-467	ENSAMXG00000030411	casp3a
astmex-miR-467	ENSAMXG00000034225
astmex-miR-467	ENSAMXG00000030090	si:dkey-76b14.2
astmex-miR-467	ENSAMXG00000035495	gata4
astmex-miR-467	ENSAMXG00000019995	zgc:172339
astmex-miR-467	ENSAMXG00000033524
astmex-miR-467	ENSAMXG00000031630	soul5
astmex-miR-467	ENSAMXG00000030209	il6
astmex-miR-467	ENSAMXG00000031554
astmex-miR-467	ENSAMXG00000040959	vamp1
astmex-miR-467	ENSAMXG00000032343
astmex-miR-467	ENSAMXG00000040824	gpx9
astmex-miR-467	ENSAMXG00000001684	arr3a
astmex-miR-467	ENSAMXG00000037519	unm_sa821
astmex-miR-467	ENSAMXG00000041494
astmex-miR-467	ENSAMXG00000032687	SSR4
astmex-miR-467	ENSAMXG00000008154	si:dkey-26g8.5
astmex-miR-467	ENSAMXG00000009174	SPR
astmex-miR-467	ENSAMXG00000029819
astmex-miR-467	ENSAMXG00000018024	crygn2
astmex-miR-467	ENSAMXG00000042936	chrna1
astmex-miR-467	ENSAMXG00000041913	lzts3a
astmex-miR-467	ENSAMXG00000029512
astmex-miR-467	ENSAMXG00000030809
astmex-miR-467	ENSAMXG00000004360	scd
astmex-miR-467	ENSAMXG00000036580	spag8
astmex-miR-467	ENSAMXG00000041955	barx2
astmex-miR-467	ENSAMXG00000029451	f2rl1.1
astmex-miR-467	ENSAMXG00000019578	crhbp
astmex-miR-467	ENSAMXG00000041734	slc13a2
astmex-miR-467	ENSAMXG00000030831	zgc:158291
astmex-miR-467	ENSAMXG00000036757	adra1ba
astmex-miR-467	ENSAMXG00000005995	zgc:152891
astmex-miR-467	ENSAMXG00000012988	hdac7b
astmex-miR-467	ENSAMXG00000037781	uhmk1
astmex-miR-467	ENSAMXG00000032850	fkbp5
astmex-miR-467	ENSAMXG00000035563
astmex-miR-467	ENSAMXG00000036873	slc6a11a
astmex-miR-467	ENSAMXG00000030143	efemp2b
astmex-miR-467	ENSAMXG00000031912	fbxo40.2
astmex-miR-467	ENSAMXG00000039452	qpctlb
astmex-miR-467	ENSAMXG00000042981	pax7b
astmex-miR-467	ENSAMXG00000040243
astmex-miR-467	ENSAMXG00000030592
astmex-miR-467	ENSAMXG00000015192	parp3
astmex-miR-467	ENSAMXG00000039952	b4galt5
astmex-miR-467	ENSAMXG00000039347	si:dkey-261l7.2
astmex-miR-467	ENSAMXG00000033636	tmem82
astmex-miR-467	ENSAMXG00000033601	klhl38b
astmex-miR-467	ENSAMXG00000042742	kcnn4
astmex-miR-467	ENSAMXG00000035014
astmex-miR-467	ENSAMXG00000040662	zgc:136493
astmex-miR-467	ENSAMXG00000018822	slc2a15b
astmex-miR-467	ENSAMXG00000031128	wbp1lb
astmex-miR-467	ENSAMXG00000038153
astmex-miR-467	ENSAMXG00000031911	srd5a2a
astmex-miR-467	ENSAMXG00000043752
astmex-miR-467	ENSAMXG00000030396	mb
astmex-miR-467	ENSAMXG00000000152	entpd3
astmex-miR-467	ENSAMXG00000031197	stmn1b
astmex-miR-467	ENSAMXG00000012011	aoc1
astmex-miR-467	ENSAMXG00000012033	dnaaf3l
astmex-miR-467	ENSAMXG00000034007	hdac9b
astmex-miR-467	ENSAMXG00000036279
astmex-miR-467	ENSAMXG00000002098	ptprnb
astmex-miR-467	ENSAMXG00000033037	c1qtnf6b
astmex-miR-467	ENSAMXG00000040270	barhl2
astmex-miR-467	ENSAMXG00000016819	scinla
astmex-miR-467	ENSAMXG00000016480	slc5a8l
astmex-miR-467	ENSAMXG00000016650	zgc:66479
astmex-miR-467	ENSAMXG00000016984	h6pd
astmex-miR-467	ENSAMXG00000042964	soat2
astmex-miR-467	ENSAMXG00000034879	npy2rl
astmex-miR-467	ENSAMXG00000033269	kcnip1b
astmex-miR-467	ENSAMXG00000033209	cuedc1a
astmex-miR-467	ENSAMXG00000033993	ggt1b
astmex-miR-467	ENSAMXG00000012847	aldh7a1
astmex-miR-467	ENSAMXG00000039697	MUSK
astmex-miR-467	ENSAMXG00000043862	acod1
astmex-miR-467	ENSAMXG00000006171	zgc:66484
astmex-miR-467	ENSAMXG00000038927	gatd3a
astmex-miR-467	ENSAMXG00000002761	ncam2
astmex-miR-467	ENSAMXG00000033698	ITLN1
astmex-miR-467	ENSAMXG00000038871	si:ch73-267c23.10
astmex-miR-467	ENSAMXG00000006095	pmela
astmex-miR-467	ENSAMXG00000014148	prph
astmex-miR-467	ENSAMXG00000032554	cyb5r1
astmex-miR-467	ENSAMXG00000043633	slc2a9l1
astmex-miR-467	ENSAMXG00000015892	fgd5a
astmex-miR-467	ENSAMXG00000036298	csf1a
astmex-miR-467	ENSAMXG00000009880
astmex-miR-467	ENSAMXG00000030787	ltb4r
astmex-miR-467	ENSAMXG00000011114	slc24a2
astmex-miR-467	ENSAMXG00000041153
astmex-miR-467	ENSAMXG00000021795	tyrp1b
astmex-miR-467	ENSAMXG00000037260	opn1sw2
astmex-miR-467	ENSAMXG00000036659	asip2b
astmex-miR-467	ENSAMXG00000041822
astmex-miR-467	ENSAMXG00000034446
astmex-miR-467	ENSAMXG00000041221	ponzr6
astmex-miR-467	ENSAMXG00000034304	pigr
astmex-miR-467	ENSAMXG00000034655	nmrk2
astmex-miR-467	ENSAMXG00000040115	ponzr1
astmex-miR-467	ENSAMXG00000030561
astmex-miR-467	ENSAMXG00000029880	nmnat3
astmex-miR-467	ENSAMXG00000014942	limk1a
astmex-miR-467	ENSAMXG00000030954
astmex-miR-467	ENSAMXG00000041433
astmex-miR-467	ENSAMXG00000042016
astmex-miR-467	ENSAMXG00000032804	pgr
astmex-miR-467	ENSAMXG00000033239	ttc36
astmex-miR-467	ENSAMXG00000029474	gmps
astmex-miR-467	ENSAMXG00000029437
astmex-miR-467	ENSAMXG00000043086
astmex-miR-467	ENSAMXG00000019667	hephl1a
astmex-miR-467	ENSAMXG00000039582
astmex-miR-467	ENSAMXG00000004263	zgc:77752
astmex-miR-467	ENSAMXG00000032244
astmex-miR-467	ENSAMXG00000041733	hgd
astmex-miR-467	ENSAMXG00000013759	mybl1
astmex-miR-467	ENSAMXG00000001897	panx1b
astmex-miR-467	ENSAMXG00000031305
astmex-miR-467	ENSAMXG00000032481	clec11a
astmex-miR-467	ENSAMXG00000043698	si:dkey-174m14.3
astmex-miR-467	ENSAMXG00000039076	rhag
astmex-miR-467	ENSAMXG00000018528	filip1b
astmex-miR-467	ENSAMXG00000038770	mmp20a
astmex-miR-467	ENSAMXG00000035666	dhrs13b.1
astmex-miR-467	ENSAMXG00000041827	slc25a23b
astmex-miR-467	ENSAMXG00000033851	niban1b
astmex-miR-467	ENSAMXG00000039629
astmex-miR-467	ENSAMXG00000006743	mag
astmex-miR-467	ENSAMXG00000035471	c1qtnf5
astmex-miR-467	ENSAMXG00000033555
astmex-miR-467	ENSAMXG00000041826
astmex-miR-467	ENSAMXG00000041284	ttyh2l
astmex-miR-467	ENSAMXG00000030307	si:ch1073-13h15.3
astmex-miR-467	ENSAMXG00000004926	pde6c
astmex-miR-467	ENSAMXG00000031764	ipmkb
astmex-miR-467	ENSAMXG00000002828	pcsk6
astmex-miR-467	ENSAMXG00000041453	tap2t
astmex-miR-467	ENSAMXG00000036532	c1qtnf1
astmex-miR-467	ENSAMXG00000040916	tbata
astmex-miR-467	ENSAMXG00000034226	aldh1a3
astmex-miR-467	ENSAMXG00000040728	cntnap5l
astmex-miR-467	ENSAMXG00000033781	adgra1a
astmex-miR-467	ENSAMXG00000030792	blk
astmex-miR-467	ENSAMXG00000032444	kctd1
astmex-miR-467	ENSAMXG00000030076	slc10a4
astmex-miR-467	ENSAMXG00000042816
astmex-miR-467	ENSAMXG00000041337	gabrr1
astmex-miR-467	ENSAMXG00000029887	zfp36l1b
astmex-miR-467	ENSAMXG00000009045	skap1
astmex-miR-467	ENSAMXG00000014359	stxbp5a
astmex-miR-481	ENSAMXG00000032334	cart2
astmex-miR-481	ENSAMXG00000029100	qdpra
astmex-miR-481	ENSAMXG00000000100	inppl1b
astmex-miR-481	ENSAMXG00000032694	trim105
astmex-miR-481	ENSAMXG00000001197	il12ba
astmex-miR-481	ENSAMXG00000031756	arg2
astmex-miR-481	ENSAMXG00000014283	ttc16
astmex-miR-481	ENSAMXG00000041117	zgc:114041
astmex-miR-481	ENSAMXG00000040355	bcl11aa
astmex-miR-481	ENSAMXG00000001474	alox5a
astmex-miR-481	ENSAMXG00000033610	anxa11a
astmex-miR-481	ENSAMXG00000035475	klc1a
astmex-miR-481	ENSAMXG00000003249	kif17
astmex-miR-481	ENSAMXG00000032349	sh2d5
astmex-miR-481	ENSAMXG00000038891	inka2
astmex-miR-481	ENSAMXG00000032111	slc6a11b
astmex-miR-481	ENSAMXG00000020940	RASGRP2
astmex-miR-481	ENSAMXG00000006386	cry5
astmex-miR-481	ENSAMXG00000006401	slc37a4b
astmex-miR-481	ENSAMXG00000033209	cuedc1a
astmex-miR-481	ENSAMXG00000029818	C4orf33
astmex-miR-481	ENSAMXG00000035755	cxcl8a
astmex-miR-481	ENSAMXG00000035331	nr1d4b
astmex-miR-481	ENSAMXG00000017691	tent4a
astmex-miR-481	ENSAMXG00000031948	tpd52
astmex-miR-481	ENSAMXG00000002649	angpt2b
astmex-miR-481	ENSAMXG00000042342	KCNQ4
astmex-miR-481	ENSAMXG00000029482	efcab1
astmex-miR-481	ENSAMXG00000042725
astmex-miR-481	ENSAMXG00000038245	si:ch211-256m1.8
astmex-miR-481	ENSAMXG00000043507	golt1a
astmex-miR-481	ENSAMXG00000009880
astmex-miR-481	ENSAMXG00000038070
astmex-miR-481	ENSAMXG00000038624
astmex-miR-481	ENSAMXG00000042391	C15orf48
astmex-miR-481	ENSAMXG00000034474	brms1lb
astmex-miR-481	ENSAMXG00000042210
astmex-miR-481	ENSAMXG00000035580	slc12a1
astmex-miR-481	ENSAMXG00000036632
astmex-miR-481	ENSAMXG00000007007
astmex-miR-481	ENSAMXG00000043560
astmex-miR-481	ENSAMXG00000038192
astmex-miR-481	ENSAMXG00000033675	zcchc24
astmex-miR-481	ENSAMXG00000037208
astmex-miR-481	ENSAMXG00000032887	hmx4
astmex-miR-481	ENSAMXG00000024339	aoc2
astmex-miR-481	ENSAMXG00000032037	cnp
astmex-miR-481	ENSAMXG00000036832
astmex-miR-481	ENSAMXG00000036297	rbp2a
astmex-miR-481	ENSAMXG00000034066	si:ch211-137j23.6
astmex-miR-481	ENSAMXG00000042355
astmex-miR-481	ENSAMXG00000036864
astmex-miR-481	ENSAMXG00000039085
astmex-miR-481	ENSAMXG00000044017
astmex-miR-481	ENSAMXG00000006770
astmex-miR-481	ENSAMXG00000006532	SST
astmex-miR-481	ENSAMXG00000029817
astmex-miR-481	ENSAMXG00000004211
astmex-miR-481	ENSAMXG00000012247	eomesa
astmex-miR-481	ENSAMXG00000030949	hypk
astmex-miR-481	ENSAMXG00000031427
astmex-miR-481	ENSAMXG00000042674	cdh26.2
astmex-miR-481	ENSAMXG00000010787	spg7
astmex-miR-481	ENSAMXG00000019109
astmex-miR-481	ENSAMXG00000030070
astmex-miR-481	ENSAMXG00000003177	bco2a
astmex-miR-481	ENSAMXG00000043876	rnf144b
astmex-miR-481	ENSAMXG00000004678	b3gat1a
astmex-miR-481	ENSAMXG00000038613
astmex-miR-481	ENSAMXG00000013702	dao.3
astmex-miR-481	ENSAMXG00000034370	ARL3
astmex-miR-481	ENSAMXG00000043214	CASTOR1
astmex-miR-481	ENSAMXG00000042936	chrna1
astmex-miR-481	ENSAMXG00000034932	rtn4r
astmex-miR-481	ENSAMXG00000029512
astmex-miR-481	ENSAMXG00000015855	nr1d1
astmex-miR-481	ENSAMXG00000033294
astmex-miR-481	ENSAMXG00000042505
astmex-miR-481	ENSAMXG00000000350
astmex-miR-481	ENSAMXG00000030809
astmex-miR-481	ENSAMXG00000035511	asb11
astmex-miR-481	ENSAMXG00000024518	mxra5a
astmex-miR-481	ENSAMXG00000000639	march4l
astmex-miR-481	ENSAMXG00000012560	cyp3a65
astmex-miR-481	ENSAMXG00000014756
astmex-miR-481	ENSAMXG00000037506
astmex-miR-481	ENSAMXG00000029315
astmex-miR-481	ENSAMXG00000034897	s100a1
astmex-miR-481	ENSAMXG00000037723	si:ch211-243a20.3
astmex-miR-481	ENSAMXG00000012428	si:dkey-283b15.2
astmex-miR-481	ENSAMXG00000000152	entpd3
astmex-miR-481	ENSAMXG00000038043
astmex-miR-481	ENSAMXG00000000906	cdh22
astmex-miR-481	ENSAMXG00000033621	SPDEF
astmex-miR-481	ENSAMXG00000043986	gcnt7
astmex-miR-481	ENSAMXG00000039589	f7i
astmex-miR-481	ENSAMXG00000038552	CASQ2
astmex-miR-481	ENSAMXG00000037872	osgn1
astmex-miR-481	ENSAMXG00000019025	clcn1b
astmex-miR-481	ENSAMXG00000040306	kera
astmex-miR-481	ENSAMXG00000014569	lrguk
astmex-miR-481	ENSAMXG00000016488	LRRC56
astmex-miR-481	ENSAMXG00000039165	si:ch211-147k10.5
astmex-miR-481	ENSAMXG00000000632
astmex-miR-481	ENSAMXG00000036010	anxa2a
astmex-miR-481	ENSAMXG00000017884	stra6
astmex-miR-481	ENSAMXG00000037456
astmex-miR-481	ENSAMXG00000016131	si:dkey-159a18.1
astmex-miR-481	ENSAMXG00000000821
astmex-miR-481	ENSAMXG00000006459	sema3c
astmex-miR-481	ENSAMXG00000014490
astmex-miR-481	ENSAMXG00000014533	szl
astmex-miR-481	ENSAMXG00000014880	kcnk10b
astmex-miR-481	ENSAMXG00000000774
astmex-miR-481	ENSAMXG00000019094	si:dkey-192l18.9
astmex-miR-481	ENSAMXG00000029101	itpka
astmex-miR-481	ENSAMXG00000031282	avpr1aa
astmex-miR-481	ENSAMXG00000031248	senp6b
astmex-miR-481	ENSAMXG00000010997	papss2a
astmex-miR-481	ENSAMXG00000041037	dnase1l1l
astmex-miR-481	ENSAMXG00000042209	zwilch
astmex-miR-481	ENSAMXG00000041628	zgc:153031
astmex-miR-481	ENSAMXG00000041140	pip5k1cb
astmex-miR-481	ENSAMXG00000012098	scn12aa
astmex-miR-481	ENSAMXG00000008269
astmex-miR-481	ENSAMXG00000034436	si:ch211-121j5.4
astmex-miR-481	ENSAMXG00000043862	acod1
astmex-miR-481	ENSAMXG00000029718	il17d
astmex-miR-481	ENSAMXG00000003468	si:dkey-91i10.3
astmex-miR-481	ENSAMXG00000010392	pnx
astmex-miR-481	ENSAMXG00000003754	irs2b
astmex-miR-481	ENSAMXG00000029474	gmps
astmex-miR-481	ENSAMXG00000041282	ptx3a
astmex-miR-481	ENSAMXG00000029638	ulk3
astmex-miR-481	ENSAMXG00000040540	hoxd9a
astmex-miR-481	ENSAMXG00000036304
astmex-miR-481	ENSAMXG00000018123	nwd2
astmex-miR-481	ENSAMXG00000007370	KCNK4
astmex-miR-481	ENSAMXG00000036390	zgc:56585
astmex-miR-481	ENSAMXG00000014680	zgc:122979
astmex-miR-481	ENSAMXG00000012988	hdac7b
astmex-miR-481	ENSAMXG00000037558	zgc:158846
astmex-miR-481	ENSAMXG00000030671	oxtr
astmex-miR-481	ENSAMXG00000041734	slc13a2
astmex-miR-481	ENSAMXG00000005995	zgc:152891
astmex-miR-481	ENSAMXG00000043882	sms
astmex-miR-481	ENSAMXG00000039452	qpctlb
astmex-miR-481	ENSAMXG00000029724	sc5d
astmex-miR-481	ENSAMXG00000011030	si:dkey-9k7.3
astmex-miR-481	ENSAMXG00000033636	tmem82
astmex-miR-481	ENSAMXG00000024783	slc2a1a
astmex-miR-481	ENSAMXG00000033323	camkvl
astmex-miR-481	ENSAMXG00000039071
astmex-miR-481	ENSAMXG00000032995	aqp12
astmex-miR-481	ENSAMXG00000002828	pcsk6
astmex-miR-481	ENSAMXG00000031764	ipmkb
astmex-miR-481	ENSAMXG00000021640	matk
astmex-miR-481	ENSAMXG00000010236	pla2g4ab
astmex-miR-481	ENSAMXG00000014359	stxbp5a
astmex-miR-481	ENSAMXG00000010189	cnih3
astmex-miR-481	ENSAMXG00000016526	syt15
astmex-miR-481	ENSAMXG00000041453	tap2t
astmex-miR-481	ENSAMXG00000017012	faap100
astmex-miR-481	ENSAMXG00000021489	sv2ba
astmex-miR-481	ENSAMXG00000029296	stx2b
astmex-miR-481	ENSAMXG00000029176	adgrd1
astmex-miR-481	ENSAMXG00000003641	WNK2
astmex-miR-481	ENSAMXG00000036240
astmex-miR-481	ENSAMXG00000034180
astmex-miR-481	ENSAMXG00000032003	lyve1a
astmex-miR-481	ENSAMXG00000036274	fgf4
astmex-miR-481	ENSAMXG00000038944	chrna7
astmex-miR-481	ENSAMXG00000007187	sirt3
astmex-miR-481	ENSAMXG00000036375	slc25a37
astmex-miR-481	ENSAMXG00000037462	b4galnt2.2
astmex-miR-481	ENSAMXG00000037321	tmem248
astmex-miR-481	ENSAMXG00000002680
astmex-miR-481	ENSAMXG00000013648	flr
astmex-miR-481	ENSAMXG00000037285	tmem86b
astmex-miR-481	ENSAMXG00000034238	slc43a2a
astmex-miR-481	ENSAMXG00000039629
astmex-miR-481	ENSAMXG00000043067	dusp12
astmex-miR-481	ENSAMXG00000032459	glis1a
astmex-miR-481	ENSAMXG00000005386	olfml2bb
astmex-miR-481	ENSAMXG00000029723	kcna7
astmex-miR-481	ENSAMXG00000038028	moxd1
astmex-miR-481	ENSAMXG00000043672	SERPINB8
astmex-miR-481	ENSAMXG00000030122	fndc4a
astmex-miR-481	ENSAMXG00000036170	si:ch211-161h7.8
astmex-miR-481	ENSAMXG00000039076	rhag
astmex-miR-481	ENSAMXG00000038500	ptgdsb.1
astmex-miR-511	ENSAMXG00000042395	akr1b1.1
astmex-miR-511	ENSAMXG00000040736	wu:fc23c09
astmex-miR-511	ENSAMXG00000042755
astmex-miR-511	ENSAMXG00000000988	zmp:0000000735
astmex-miR-511	ENSAMXG00000033356	ptprr
astmex-miR-511	ENSAMXG00000011659	vsx2
astmex-miR-511	ENSAMXG00000034414	pacrg
astmex-miR-511	ENSAMXG00000000847	zgc:194275
astmex-miR-511	ENSAMXG00000037633	slc16a9a
astmex-miR-511	ENSAMXG00000017884	stra6
astmex-miR-511	ENSAMXG00000014490
astmex-miR-511	ENSAMXG00000000817	ephx2
astmex-miR-511	ENSAMXG00000038820	ptk6a
astmex-miR-511	ENSAMXG00000036375	slc25a37
astmex-miR-511	ENSAMXG00000032066	elovl8b
astmex-miR-511	ENSAMXG00000036274	fgf4
astmex-miR-511	ENSAMXG00000038944	chrna7
astmex-miR-511	ENSAMXG00000039949	gch2
astmex-miR-511	ENSAMXG00000032208	pdlim2
astmex-miR-511	ENSAMXG00000032724
astmex-miR-511	ENSAMXG00000036240
astmex-miR-511	ENSAMXG00000040426
astmex-miR-511	ENSAMXG00000014576	serping1
astmex-miR-511	ENSAMXG00000031949
astmex-miR-511	ENSAMXG00000014650
astmex-miR-511	ENSAMXG00000029176	adgrd1
astmex-miR-511	ENSAMXG00000029296	stx2b
astmex-miR-511	ENSAMXG00000030999	march7
astmex-miR-511	ENSAMXG00000004584	sned1
astmex-miR-511	ENSAMXG00000024518	mxra5a
astmex-miR-511	ENSAMXG00000035162
astmex-miR-511	ENSAMXG00000036881	pspc1
astmex-miR-511	ENSAMXG00000008046	cbsa
astmex-miR-511	ENSAMXG00000029262	hsd17b7
astmex-miR-511	ENSAMXG00000029026	il23r
astmex-miR-511	ENSAMXG00000037781	uhmk1
astmex-miR-511	ENSAMXG00000037125	c1qb
astmex-miR-511	ENSAMXG00000005995	zgc:152891
astmex-miR-511	ENSAMXG00000041734	slc13a2
astmex-miR-511	ENSAMXG00000001403	b4galnt1b
astmex-miR-511	ENSAMXG00000043986	gcnt7
astmex-miR-511	ENSAMXG00000016480	slc5a8l
astmex-miR-511	ENSAMXG00000015802	grm4
astmex-miR-511	ENSAMXG00000015192	parp3
astmex-miR-511	ENSAMXG00000032850	fkbp5
astmex-miR-511	ENSAMXG00000005012	mpp4l
astmex-miR-511	ENSAMXG00000000574	pde11al
astmex-miR-511	ENSAMXG00000000152	entpd3
astmex-miR-511	ENSAMXG00000042369	VSTM2A
astmex-miR-511	ENSAMXG00000019094	si:dkey-192l18.9
astmex-miR-511	ENSAMXG00000036984
astmex-miR-511	ENSAMXG00000030328
astmex-miR-511	ENSAMXG00000000777	cpb2
astmex-miR-511	ENSAMXG00000012033	dnaaf3l
astmex-miR-511	ENSAMXG00000040068	si:ch211-208k15.1
astmex-miR-511	ENSAMXG00000021639	rx1
astmex-miR-511	ENSAMXG00000033506	gsdmea
astmex-miR-511	ENSAMXG00000041782
astmex-miR-511	ENSAMXG00000007548
astmex-miR-511	ENSAMXG00000032710
astmex-miR-511	ENSAMXG00000033566	cpne4a
astmex-miR-511	ENSAMXG00000030607	cd81b
astmex-miR-511	ENSAMXG00000037811	SECISBP2L
astmex-miR-511	ENSAMXG00000035466	angptl4
astmex-miR-511	ENSAMXG00000033851	niban1b
astmex-miR-511	ENSAMXG00000043067	dusp12
astmex-miR-511	ENSAMXG00000038705	lhx1a
astmex-miR-511	ENSAMXG00000006743	mag
astmex-miR-511	ENSAMXG00000034238	slc43a2a
astmex-miR-511	ENSAMXG00000020977
astmex-miR-511	ENSAMXG00000031236
astmex-miR-511	ENSAMXG00000038228
astmex-miR-511	ENSAMXG00000041162
astmex-miR-511	ENSAMXG00000041776
astmex-miR-511	ENSAMXG00000036902
astmex-miR-511	ENSAMXG00000034051
astmex-miR-511	ENSAMXG00000036297	rbp2a
astmex-miR-511	ENSAMXG00000037572
astmex-miR-511	ENSAMXG00000038904
astmex-miR-511	ENSAMXG00000038033
astmex-miR-511	ENSAMXG00000005024	nisch
astmex-miR-511	ENSAMXG00000037570	prdx4
astmex-miR-511	ENSAMXG00000031249
astmex-miR-511	ENSAMXG00000042785
astmex-miR-511	ENSAMXG00000040719
astmex-miR-511	ENSAMXG00000018285	dctn1b
astmex-miR-511	ENSAMXG00000041857	tpbgl
astmex-miR-511	ENSAMXG00000036468	si:ch1073-322p19.1
astmex-miR-511	ENSAMXG00000033953
astmex-miR-511	ENSAMXG00000030122	fndc4a
astmex-miR-511	ENSAMXG00000042340	rnf144ab
astmex-miR-511	ENSAMXG00000041337	gabrr1
astmex-miR-511	ENSAMXG00000031889	GJD2
astmex-miR-511	ENSAMXG00000032995	aqp12
astmex-miR-511	ENSAMXG00000032836	uts2d
astmex-miR-511	ENSAMXG00000004936	lgi1b
astmex-miR-511	ENSAMXG00000012013	cabcoco1
astmex-miR-511	ENSAMXG00000003017	sytl2b
astmex-miR-511	ENSAMXG00000040172	lgals2a
astmex-miR-511	ENSAMXG00000037462	b4galnt2.2
astmex-miR-511	ENSAMXG00000009230	AKT1
astmex-miR-511	ENSAMXG00000030587	fut8b
astmex-miR-511	ENSAMXG00000034198	fam89a
astmex-miR-511	ENSAMXG00000035010	tfr1b
astmex-miR-511	ENSAMXG00000001577	crx
astmex-miR-511	ENSAMXG00000036477
astmex-miR-511	ENSAMXG00000040355	bcl11aa
astmex-miR-511	ENSAMXG00000020982
astmex-miR-511	ENSAMXG00000042941	rtn4rl2a
astmex-miR-511	ENSAMXG00000042919	sncga
astmex-miR-511	ENSAMXG00000040943
astmex-miR-511	ENSAMXG00000002174	pcdh15a
astmex-miR-511	ENSAMXG00000007764	krt1-c5
astmex-miR-511	ENSAMXG00000043404	snap25b
astmex-miR-511	ENSAMXG00000006104	itga11a
astmex-miR-511	ENSAMXG00000043169	slc30a10
astmex-miR-511	ENSAMXG00000002649	angpt2b
astmex-miR-511	ENSAMXG00000029482	efcab1
astmex-miR-511	ENSAMXG00000011611	tnfa
astmex-miR-511	ENSAMXG00000036994	si:ch211-195b13.1
astmex-miR-511	ENSAMXG00000003015	chrnb5b
astmex-miR-511	ENSAMXG00000035234	c1qtnf2
astmex-miR-511	ENSAMXG00000035512	si:dkey-74k8.3
astmex-miR-511	ENSAMXG00000007587	jakmip1
astmex-miR-511	ENSAMXG00000042894	spon2b
astmex-miR-511	ENSAMXG00000032575	cnga4
astmex-miR-511	ENSAMXG00000030809
astmex-miR-511	ENSAMXG00000042335
astmex-miR-511	ENSAMXG00000036653	cyb561
astmex-miR-511	ENSAMXG00000017328	si:ch1073-100f3.2
astmex-miR-511	ENSAMXG00000004360	scd
astmex-miR-511	ENSAMXG00000029512
astmex-miR-511	ENSAMXG00000036798	got2a
astmex-miR-511	ENSAMXG00000041913	lzts3a
astmex-miR-511	ENSAMXG00000009174	SPR
astmex-miR-511	ENSAMXG00000034370	ARL3
astmex-miR-511	ENSAMXG00000031554
astmex-miR-511	ENSAMXG00000037694	C19orf12
astmex-miR-511	ENSAMXG00000030785
astmex-miR-511	ENSAMXG00000038399	adamtsl5
astmex-miR-511	ENSAMXG00000010787	spg7
astmex-miR-511	ENSAMXG00000021591	ptprja
astmex-miR-511	ENSAMXG00000040960	trpm6
astmex-miR-511	ENSAMXG00000004678	b3gat1a
astmex-miR-511	ENSAMXG00000031427
astmex-miR-511	ENSAMXG00000037519	unm_sa821
astmex-miR-511	ENSAMXG00000006225	SCN4A
astmex-miR-511	ENSAMXG00000033919	si:dkey-266f7.9
astmex-miR-511	ENSAMXG00000029851
astmex-miR-511	ENSAMXG00000037470	LHX3
astmex-miR-511	ENSAMXG00000043066	cd74a
astmex-miR-511	ENSAMXG00000032343
astmex-miR-511	ENSAMXG00000030661	wscd2
astmex-miR-511	ENSAMXG00000040797	ppp2r5b
astmex-miR-511	ENSAMXG00000043300	brms1
astmex-miR-511	ENSAMXG00000035558	ptgr1
astmex-miR-511	ENSAMXG00000014910	ech1
astmex-miR-511	ENSAMXG00000043086
astmex-miR-511	ENSAMXG00000029437
astmex-miR-511	ENSAMXG00000035640	cahz
astmex-miR-511	ENSAMXG00000034446
astmex-miR-511	ENSAMXG00000041822
astmex-miR-511	ENSAMXG00000034659	ahrrb
astmex-miR-511	ENSAMXG00000040821	zgc:85843
astmex-miR-511	ENSAMXG00000019298	brinp3b
astmex-miR-511	ENSAMXG00000008342	cplx4a
astmex-miR-511	ENSAMXG00000040670	fstl4
astmex-miR-511	ENSAMXG00000033874	emd
astmex-miR-511	ENSAMXG00000033323	camkvl
astmex-miR-511	ENSAMXG00000040243
astmex-miR-511	ENSAMXG00000043798	rgs5b
astmex-miR-511	ENSAMXG00000037953	ppp1r14c
astmex-miR-511	ENSAMXG00000033636	tmem82
astmex-miR-511	ENSAMXG00000036922	pou6f1
astmex-miR-511	ENSAMXG00000019797	SLCO5A1
astmex-miR-511	ENSAMXG00000019667	hephl1a
astmex-miR-511	ENSAMXG00000034773	mttp
astmex-miR-511	ENSAMXG00000030535
astmex-miR-511	ENSAMXG00000037260	opn1sw2
astmex-miR-511	ENSAMXG00000043250	dgat2
astmex-miR-511	ENSAMXG00000043655	sftpba
astmex-miR-511	ENSAMXG00000038292	MARCHF3
astmex-miR-511	ENSAMXG00000043507	golt1a
astmex-miR-511	ENSAMXG00000032492	si:ch211-14i3.2
astmex-miR-511	ENSAMXG00000015892	fgd5a
astmex-miR-511	ENSAMXG00000043633	slc2a9l1
astmex-miR-511	ENSAMXG00000032800	fgf13b
astmex-miR-511	ENSAMXG00000033239	ttc36
astmex-miR-511	ENSAMXG00000020784	cyp1a
astmex-miR-511	ENSAMXG00000037388	slc38a8a
astmex-miR-511	ENSAMXG00000034154
astmex-miR-511	ENSAMXG00000038717	nxpe3
astmex-miR-511	ENSAMXG00000039943	shox
astmex-miR-511	ENSAMXG00000002761	ncam2
astmex-miR-511	ENSAMXG00000039393	CCKBR
astmex-miR-511	ENSAMXG00000036048	gpr39
astmex-miR-511	ENSAMXG00000003754	irs2b
astmex-miR-511	ENSAMXG00000016731	zgc:91849
astmex-miR-520	ENSAMXG00000029718	il17d
astmex-miR-520	ENSAMXG00000037422	fabp11a
astmex-miR-520	ENSAMXG00000030384	slc25a38a
astmex-miR-520	ENSAMXG00000043601	si:ch211-253b8.5
astmex-miR-520	ENSAMXG00000012098	scn12aa
astmex-miR-520	ENSAMXG00000041140	pip5k1cb
astmex-miR-520	ENSAMXG00000038301	GPR149
astmex-miR-520	ENSAMXG00000038701	cd151l
astmex-miR-520	ENSAMXG00000037524
astmex-miR-520	ENSAMXG00000039934
astmex-miR-520	ENSAMXG00000041628	zgc:153031
astmex-miR-520	ENSAMXG00000031383	inpp5ka
astmex-miR-520	ENSAMXG00000038072
astmex-miR-520	ENSAMXG00000038070
astmex-miR-520	ENSAMXG00000035001	si:ch73-269m23.5
astmex-miR-520	ENSAMXG00000042355
astmex-miR-520	ENSAMXG00000029704	si:dkey-221l4.11
astmex-miR-520	ENSAMXG00000025917	aste1a
astmex-miR-520	ENSAMXG00000037741
astmex-miR-520	ENSAMXG00000043202	pycard
astmex-miR-520	ENSAMXG00000033566	cpne4a
astmex-miR-520	ENSAMXG00000040654	spo11
astmex-miR-520	ENSAMXG00000034370	ARL3
astmex-miR-520	ENSAMXG00000040960	trpm6
astmex-miR-520	ENSAMXG00000008301	ppef1
astmex-miR-520	ENSAMXG00000043404	snap25b
astmex-miR-520	ENSAMXG00000003334	acoxl
astmex-miR-520	ENSAMXG00000029266	lrit1b
astmex-miR-520	ENSAMXG00000039338
astmex-miR-520	ENSAMXG00000001033
astmex-miR-520	ENSAMXG00000040726	wasf3a
astmex-miR-520	ENSAMXG00000042532	GAPDH
astmex-miR-520	ENSAMXG00000038888	galr2a
astmex-miR-520	ENSAMXG00000004739	cp
astmex-miR-520	ENSAMXG00000030489	cox7a2l
astmex-miR-520	ENSAMXG00000033995	spi2
astmex-miR-520	ENSAMXG00000030307	si:ch1073-13h15.3
astmex-miR-520	ENSAMXG00000041747	ccdc153
astmex-miR-520	ENSAMXG00000029311	pvalb5
astmex-miR-520	ENSAMXG00000038770	mmp20a
astmex-miR-520	ENSAMXG00000036532	c1qtnf1
astmex-miR-520	ENSAMXG00000017634	stxbp4
astmex-miR-520	ENSAMXG00000001387	os9
astmex-miR-520	ENSAMXG00000043038	METTL7A
astmex-miR-520	ENSAMXG00000016742	ptgis
astmex-miR-520	ENSAMXG00000032801	enkur
astmex-miR-520	ENSAMXG00000031095
astmex-miR-520	ENSAMXG00000029315
astmex-miR-520	ENSAMXG00000009202	mxa
astmex-miR-520	ENSAMXG00000043752
astmex-miR-520	ENSAMXG00000032788	foxh1
astmex-miR-526	ENSAMXG00000002649	angpt2b
astmex-miR-526	ENSAMXG00000040446	grinaa
astmex-miR-526	ENSAMXG00000032725	GPR62
astmex-miR-526	ENSAMXG00000014158	tapbp.1
astmex-miR-526	ENSAMXG00000013706	pnp4a
astmex-miR-526	ENSAMXG00000035234	c1qtnf2
astmex-miR-526	ENSAMXG00000003277	pygl
astmex-miR-526	ENSAMXG00000033537	opn4a
astmex-miR-526	ENSAMXG00000035702
astmex-miR-526	ENSAMXG00000037235	si:ch211-223p8.8
astmex-miR-526	ENSAMXG00000037831	fstl5
astmex-miR-526	ENSAMXG00000035512	si:dkey-74k8.3
astmex-miR-526	ENSAMXG00000033753	tnfrsf1b
astmex-miR-526	ENSAMXG00000001000	tat
astmex-miR-526	ENSAMXG00000003452	irf8
astmex-miR-526	ENSAMXG00000019797	SLCO5A1
astmex-miR-526	ENSAMXG00000037388	slc38a8a
astmex-miR-526	ENSAMXG00000035918	kcnb2
astmex-miR-526	ENSAMXG00000040115	ponzr1
astmex-miR-526	ENSAMXG00000018123	nwd2
astmex-miR-526	ENSAMXG00000040797	ppp2r5b
astmex-miR-526	ENSAMXG00000040794	creb3l3b
astmex-miR-526	ENSAMXG00000034659	ahrrb
astmex-miR-526	ENSAMXG00000038002
astmex-miR-526	ENSAMXG00000008868	map6a
astmex-miR-526	ENSAMXG00000003744	slc45a1
astmex-miR-526	ENSAMXG00000020940	RASGRP2
astmex-miR-526	ENSAMXG00000040540	hoxd9a
astmex-miR-526	ENSAMXG00000033755	cytip
astmex-miR-526	ENSAMXG00000006822	ucp2
astmex-miR-526	ENSAMXG00000031383	inpp5ka
astmex-miR-526	ENSAMXG00000030628
astmex-miR-526	ENSAMXG00000041782
astmex-miR-526	ENSAMXG00000037208
astmex-miR-526	ENSAMXG00000035048	mmp21
astmex-miR-526	ENSAMXG00000000284	adra1ab
astmex-miR-526	ENSAMXG00000033812
astmex-miR-526	ENSAMXG00000034066	si:ch211-137j23.6
astmex-miR-526	ENSAMXG00000039567	wfikkn1
astmex-miR-526	ENSAMXG00000003212	her1
astmex-miR-526	ENSAMXG00000036534	il13ra2
astmex-miR-526	ENSAMXG00000040779	tgfbr2a
astmex-miR-526	ENSAMXG00000043857
astmex-miR-526	ENSAMXG00000043202	pycard
astmex-miR-526	ENSAMXG00000031249
astmex-miR-526	ENSAMXG00000019600	c3a.1
astmex-miR-526	ENSAMXG00000040528
astmex-miR-526	ENSAMXG00000037741
astmex-miR-526	ENSAMXG00000039916
astmex-miR-526	ENSAMXG00000008535	BMX
astmex-miR-526	ENSAMXG00000036318	gsta.1
astmex-miR-526	ENSAMXG00000036402	fbln7
astmex-miR-526	ENSAMXG00000031756	arg2
astmex-miR-526	ENSAMXG00000007764	krt1-c5
astmex-miR-526	ENSAMXG00000030949	hypk
astmex-miR-526	ENSAMXG00000032231	rnf151
astmex-miR-526	ENSAMXG00000031554
astmex-miR-526	ENSAMXG00000038007
astmex-miR-526	ENSAMXG00000002724
astmex-miR-526	ENSAMXG00000038296	dusp5
astmex-miR-526	ENSAMXG00000032795	plcd4a
astmex-miR-526	ENSAMXG00000037053	lim2.4
astmex-miR-526	ENSAMXG00000042532	GAPDH
astmex-miR-526	ENSAMXG00000039081	gadd45aa
astmex-miR-526	ENSAMXG00000032621	pde6gb
astmex-miR-526	ENSAMXG00000012013	cabcoco1
astmex-miR-526	ENSAMXG00000016526	syt15
astmex-miR-526	ENSAMXG00000034956	lpl
astmex-miR-526	ENSAMXG00000044102	pax10
astmex-miR-526	ENSAMXG00000015685	cilp2
astmex-miR-526	ENSAMXG00000030083	slc16a9b
astmex-miR-526	ENSAMXG00000004926	pde6c
astmex-miR-526	ENSAMXG00000005564	parp11
astmex-miR-526	ENSAMXG00000043474
astmex-miR-526	ENSAMXG00000030526	etnk1
astmex-miR-526	ENSAMXG00000016131	si:dkey-159a18.1
astmex-miR-526	ENSAMXG00000020117	ush1gb
astmex-miR-526	ENSAMXG00000033441	PHYHIP
astmex-miR-526	ENSAMXG00000032138	zgc:77112
astmex-miR-526	ENSAMXG00000034250	gck
astmex-miR-526	ENSAMXG00000029296	stx2b
astmex-miR-526	ENSAMXG00000039901	gfra2a
astmex-miR-526	ENSAMXG00000033781	adgra1a
astmex-miR-526	ENSAMXG00000037225	adamts15b
astmex-miR-526	ENSAMXG00000036755	NIPAL2
astmex-miR-526	ENSAMXG00000040172	lgals2a
astmex-miR-526	ENSAMXG00000008316	mink1
astmex-miR-526	ENSAMXG00000042382	rilp
astmex-miR-526	ENSAMXG00000034238	slc43a2a
astmex-miR-526	ENSAMXG00000038705	lhx1a
astmex-miR-526	ENSAMXG00000006555	col4a3
astmex-miR-526	ENSAMXG00000029621
astmex-miR-526	ENSAMXG00000039629
astmex-miR-526	ENSAMXG00000020955
astmex-miR-526	ENSAMXG00000039569
astmex-miR-526	ENSAMXG00000035666	dhrs13b.1
astmex-miR-526	ENSAMXG00000038770	mmp20a
astmex-miR-526	ENSAMXG00000042372
astmex-miR-526	ENSAMXG00000043548	rgs6
astmex-miR-526	ENSAMXG00000040232	sod2
astmex-miR-526	ENSAMXG00000033589	gna13a
astmex-miR-526	ENSAMXG00000010336	lmx1a
astmex-miR-526	ENSAMXG00000042340	rnf144ab
astmex-miR-526	ENSAMXG00000007854	ropn1l
astmex-miR-526	ENSAMXG00000037259	si:ch211-26b3.4
astmex-miR-526	ENSAMXG00000001897	panx1b
astmex-miR-526	ENSAMXG00000014873	klhl40b
astmex-miR-526	ENSAMXG00000038500	ptgdsb.1
astmex-miR-526	ENSAMXG00000029262	hsd17b7
astmex-miR-526	ENSAMXG00000029026	il23r
astmex-miR-526	ENSAMXG00000043038	METTL7A
astmex-miR-526	ENSAMXG00000001906	uroc1
astmex-miR-526	ENSAMXG00000032850	fkbp5
astmex-miR-526	ENSAMXG00000001387	os9
astmex-miR-526	ENSAMXG00000036746	serpinf2a
astmex-miR-526	ENSAMXG00000041734	slc13a2
astmex-miR-526	ENSAMXG00000005995	zgc:152891
astmex-miR-526	ENSAMXG00000039599	nectin1a
astmex-miR-526	ENSAMXG00000009540	mlpha
astmex-miR-526	ENSAMXG00000043738	st6gal2b
astmex-miR-526	ENSAMXG00000016650	zgc:66479
astmex-miR-526	ENSAMXG00000041097
astmex-miR-526	ENSAMXG00000037007	lgals2b
astmex-miR-526	ENSAMXG00000035001	si:ch73-269m23.5
astmex-miR-526	ENSAMXG00000040243
astmex-miR-526	ENSAMXG00000034882
astmex-miR-526	ENSAMXG00000043478
astmex-miR-526	ENSAMXG00000034204	htr5ab
astmex-miR-526	ENSAMXG00000029880	nmnat3
astmex-miR-526	ENSAMXG00000006356	samd7
astmex-miR-526	ENSAMXG00000033636	tmem82
astmex-miR-526	ENSAMXG00000029430	tnfrsf9a
astmex-miR-526	ENSAMXG00000034729	mipa
astmex-miR-526	ENSAMXG00000031988	fbxo25
astmex-miR-526	ENSAMXG00000040670	fstl4
astmex-miR-526	ENSAMXG00000000300	ttc6
astmex-miR-526	ENSAMXG00000035032	mapre3a
astmex-miR-526	ENSAMXG00000011826	si:ch211-132f19.7
astmex-miR-526	ENSAMXG00000035245	gprc6a
astmex-miR-526	ENSAMXG00000013662	si:dkeyp-47f9.4
astmex-miR-526	ENSAMXG00000032318	PLCB2
astmex-miR-526	ENSAMXG00000037676	zgc:172145
astmex-miR-526	ENSAMXG00000016488	LRRC56
astmex-miR-526	ENSAMXG00000017884	stra6
astmex-miR-526	ENSAMXG00000036979	pkmb
astmex-miR-526	ENSAMXG00000000962	agbl2
astmex-miR-526	ENSAMXG00000031128	wbp1lb
astmex-miR-526	ENSAMXG00000031911	srd5a2a
astmex-miR-526	ENSAMXG00000012560	cyp3a65
astmex-miR-526	ENSAMXG00000003516	ACTA1
astmex-miR-526	ENSAMXG00000008046	cbsa
astmex-miR-526	ENSAMXG00000032963	NPY
astmex-miR-526	ENSAMXG00000005012	mpp4l
astmex-miR-526	ENSAMXG00000031197	stmn1b
astmex-miR-526	ENSAMXG00000034007	hdac9b
astmex-miR-526	ENSAMXG00000033147	dnali1
astmex-miR-534	ENSAMXG00000037297
astmex-miR-534	ENSAMXG00000034655	nmrk2
astmex-miR-534	ENSAMXG00000030561
astmex-miR-534	ENSAMXG00000039377
astmex-miR-534	ENSAMXG00000019667	hephl1a
astmex-miR-534	ENSAMXG00000036659	asip2b
astmex-miR-534	ENSAMXG00000040243
astmex-miR-534	ENSAMXG00000030592
astmex-miR-534	ENSAMXG00000010740
astmex-miR-534	ENSAMXG00000034263	lrrc23
astmex-miR-534	ENSAMXG00000038891	inka2
astmex-miR-534	ENSAMXG00000032349	sh2d5
astmex-miR-534	ENSAMXG00000036298	csf1a
astmex-miR-534	ENSAMXG00000014158	tapbp.1
astmex-miR-534	ENSAMXG00000013786	ccn2b
astmex-miR-534	ENSAMXG00000036048	gpr39
astmex-miR-534	ENSAMXG00000040372	C3orf33
astmex-miR-534	ENSAMXG00000037577
astmex-miR-534	ENSAMXG00000034491	rcan1a
astmex-miR-534	ENSAMXG00000016488	LRRC56
astmex-miR-534	ENSAMXG00000015803	si:ch73-233f7.1
astmex-miR-534	ENSAMXG00000040432
astmex-miR-534	ENSAMXG00000009751	meig1
astmex-miR-534	ENSAMXG00000007266	caprin2
astmex-miR-534	ENSAMXG00000000774
astmex-miR-534	ENSAMXG00000000741	txlnbb
astmex-miR-534	ENSAMXG00000030357	cmpk2
astmex-miR-534	ENSAMXG00000011717	prox1a
astmex-miR-534	ENSAMXG00000044108
astmex-miR-534	ENSAMXG00000031737	AMY1A
astmex-miR-534	ENSAMXG00000034671	dok2
astmex-miR-534	ENSAMXG00000041265	si:dkey-16n15.6
astmex-miR-534	ENSAMXG00000040818	ahcyl1
astmex-miR-534	ENSAMXG00000034591
astmex-miR-534	ENSAMXG00000000988	zmp:0000000735
astmex-miR-534	ENSAMXG00000040648
astmex-miR-534	ENSAMXG00000016354	hgfa
astmex-miR-534	ENSAMXG00000012922	ren
astmex-miR-534	ENSAMXG00000033946	shisal1a
astmex-miR-534	ENSAMXG00000037733
astmex-miR-534	ENSAMXG00000030999	march7
astmex-miR-534	ENSAMXG00000033998
astmex-miR-534	ENSAMXG00000034289	si:dkeyp-75b4.9
astmex-miR-534	ENSAMXG00000005333
astmex-miR-534	ENSAMXG00000039452	qpctlb
astmex-miR-534	ENSAMXG00000043038	METTL7A
astmex-miR-534	ENSAMXG00000039586
astmex-miR-534	ENSAMXG00000030263	vstm2l
astmex-miR-534	ENSAMXG00000042770	cenpk
astmex-miR-534	ENSAMXG00000034897	s100a1
astmex-miR-534	ENSAMXG00000035014
astmex-miR-534	ENSAMXG00000038153
astmex-miR-534	ENSAMXG00000035188	CCN3
astmex-miR-534	ENSAMXG00000012033	dnaaf3l
astmex-miR-534	ENSAMXG00000002649	angpt2b
astmex-miR-534	ENSAMXG00000037364	laptm5
astmex-miR-534	ENSAMXG00000017383	uox
astmex-miR-534	ENSAMXG00000032836	uts2d
astmex-miR-534	ENSAMXG00000021489	sv2ba
astmex-miR-534	ENSAMXG00000034790	dhcr7
astmex-miR-534	ENSAMXG00000041695	sult6b1
astmex-miR-534	ENSAMXG00000016806
astmex-miR-534	ENSAMXG00000032995	aqp12
astmex-miR-534	ENSAMXG00000040916	tbata
astmex-miR-534	ENSAMXG00000041680	tekt3
astmex-miR-534	ENSAMXG00000033476	sult1st6
astmex-miR-534	ENSAMXG00000032593	si:ch211-212k18.7
astmex-miR-534	ENSAMXG00000036468	si:ch1073-322p19.1
astmex-miR-534	ENSAMXG00000042210
astmex-miR-534	ENSAMXG00000037741
astmex-miR-534	ENSAMXG00000043202	pycard
astmex-miR-534	ENSAMXG00000007062	slc1a7b
astmex-miR-534	ENSAMXG00000040528
astmex-miR-534	ENSAMXG00000034225
astmex-miR-534	ENSAMXG00000005024	nisch
astmex-miR-534	ENSAMXG00000034210	hspb2
astmex-miR-534	ENSAMXG00000020477	ckma
astmex-miR-534	ENSAMXG00000037259	si:ch211-26b3.4
astmex-miR-534	ENSAMXG00000002706	zgc:113279
astmex-miR-534	ENSAMXG00000041460	hsd3b7
astmex-miR-534	ENSAMXG00000005284	palmda
astmex-miR-534	ENSAMXG00000039629
astmex-miR-534	ENSAMXG00000011861	NOS2
astmex-miR-534	ENSAMXG00000039703	wfikkn2a
astmex-miR-534	ENSAMXG00000037285	tmem86b
astmex-miR-534	ENSAMXG00000037462	b4galnt2.2
astmex-miR-534	ENSAMXG00000041284	ttyh2l
astmex-miR-534	ENSAMXG00000005322
astmex-miR-534	ENSAMXG00000032324
astmex-miR-534	ENSAMXG00000042750	c1qtnf9
astmex-miR-534	ENSAMXG00000031889	GJD2
astmex-miR-534	ENSAMXG00000014873	klhl40b
astmex-miR-534	ENSAMXG00000018802	mpp5b
astmex-miR-534	ENSAMXG00000030623	pkib
astmex-miR-534	ENSAMXG00000013814	batf
astmex-miR-534	ENSAMXG00000034193
astmex-miR-534	ENSAMXG00000040232	sod2
astmex-miR-534	ENSAMXG00000002974	pdzd7a
astmex-miR-534	ENSAMXG00000014549	KNDC1
astmex-miR-534	ENSAMXG00000032772	cyp1b1
astmex-miR-534	ENSAMXG00000042941	rtn4rl2a
astmex-miR-534	ENSAMXG00000034787
astmex-miR-534	ENSAMXG00000016362
astmex-miR-534	ENSAMXG00000000100	inppl1b
astmex-miR-534	ENSAMXG00000042587	enpp6
astmex-miR-534	ENSAMXG00000035512	si:dkey-74k8.3
astmex-miR-534	ENSAMXG00000032274	snx8a
astmex-miR-534	ENSAMXG00000033241	stmnd1
astmex-miR-534	ENSAMXG00000035234	c1qtnf2
astmex-miR-534	ENSAMXG00000041737	lrit3a
astmex-miR-534	ENSAMXG00000031087	ccr7
astmex-miR-534	ENSAMXG00000036580	spag8
astmex-miR-534	ENSAMXG00000033506	gsdmea
astmex-miR-534	ENSAMXG00000029322
astmex-miR-534	ENSAMXG00000029427
astmex-miR-534	ENSAMXG00000033265
astmex-miR-534	ENSAMXG00000039639	apoa4a
astmex-miR-534	ENSAMXG00000031807	evx1
astmex-miR-534	ENSAMXG00000039798	tcap
astmex-miR-534	ENSAMXG00000043562	ntng1a
astmex-miR-534	ENSAMXG00000001879	pcdh8
astmex-miR-534	ENSAMXG00000030679
astmex-miR-534	ENSAMXG00000036617
astmex-miR-534	ENSAMXG00000019833
astmex-miR-562	ENSAMXG00000014158	tapbp.1
astmex-miR-562	ENSAMXG00000034881	cdkn1a
astmex-miR-562	ENSAMXG00000032349	sh2d5
astmex-miR-562	ENSAMXG00000032725	GPR62
astmex-miR-562	ENSAMXG00000013133	ribc2
astmex-miR-562	ENSAMXG00000030698	chrna6
astmex-miR-562	ENSAMXG00000002649	angpt2b
astmex-miR-562	ENSAMXG00000037364	laptm5
astmex-miR-562	ENSAMXG00000035330	clcf1
astmex-miR-562	ENSAMXG00000029707	ripply3
astmex-miR-562	ENSAMXG00000035640	cahz
astmex-miR-562	ENSAMXG00000035558	ptgr1
astmex-miR-562	ENSAMXG00000041822
astmex-miR-562	ENSAMXG00000042655	rab11bb
astmex-miR-562	ENSAMXG00000041394	mbd3a
astmex-miR-562	ENSAMXG00000034052	ccl25a
astmex-miR-562	ENSAMXG00000001431	per2
astmex-miR-562	ENSAMXG00000020784	cyp1a
astmex-miR-562	ENSAMXG00000038292	MARCHF3
astmex-miR-562	ENSAMXG00000035050	lhfpl6
astmex-miR-562	ENSAMXG00000036048	gpr39
astmex-miR-562	ENSAMXG00000043669	ccdc169
astmex-miR-562	ENSAMXG00000013063	cryba1l1
astmex-miR-562	ENSAMXG00000032909
astmex-miR-562	ENSAMXG00000032710
astmex-miR-562	ENSAMXG00000042299
astmex-miR-562	ENSAMXG00000042102	smyd1a
astmex-miR-562	ENSAMXG00000035277	zdhhc11
astmex-miR-562	ENSAMXG00000034370	ARL3
astmex-miR-562	ENSAMXG00000030411	casp3a
astmex-miR-562	ENSAMXG00000039085
astmex-miR-562	ENSAMXG00000037572
astmex-miR-562	ENSAMXG00000040968	rcvrna
astmex-miR-562	ENSAMXG00000007113	KIAA0895L
astmex-miR-562	ENSAMXG00000034474	brms1lb
astmex-miR-562	ENSAMXG00000040893	plek
astmex-miR-562	ENSAMXG00000036560
astmex-miR-562	ENSAMXG00000038575	cfd
astmex-miR-562	ENSAMXG00000021110	si:ch211-51a6.2
astmex-miR-562	ENSAMXG00000020965	kmo
astmex-miR-562	ENSAMXG00000033610	anxa11a
astmex-miR-562	ENSAMXG00000003177	bco2a
astmex-miR-562	ENSAMXG00000008535	BMX
astmex-miR-562	ENSAMXG00000014073	adam28
astmex-miR-562	ENSAMXG00000019756
astmex-miR-562	ENSAMXG00000004923	gtf2h2
astmex-miR-562	ENSAMXG00000043876	rnf144b
astmex-miR-562	ENSAMXG00000039798	tcap
astmex-miR-562	ENSAMXG00000002724
astmex-miR-562	ENSAMXG00000019589	slc26a6
astmex-miR-562	ENSAMXG00000043866	cx23
astmex-miR-562	ENSAMXG00000038587	nppc
astmex-miR-562	ENSAMXG00000041695	sult6b1
astmex-miR-562	ENSAMXG00000036274	fgf4
astmex-miR-562	ENSAMXG00000041453	tap2t
astmex-miR-562	ENSAMXG00000007475	il13ra1
astmex-miR-562	ENSAMXG00000032995	aqp12
astmex-miR-562	ENSAMXG00000017012	faap100
astmex-miR-562	ENSAMXG00000017809
astmex-miR-562	ENSAMXG00000016354	hgfa
astmex-miR-562	ENSAMXG00000040648
astmex-miR-562	ENSAMXG00000033356	ptprr
astmex-miR-562	ENSAMXG00000039901	gfra2a
astmex-miR-562	ENSAMXG00000040426
astmex-miR-562	ENSAMXG00000043474
astmex-miR-562	ENSAMXG00000037241
astmex-miR-562	ENSAMXG00000001577	crx
astmex-miR-562	ENSAMXG00000034910	wnt9b
astmex-miR-562	ENSAMXG00000029621
astmex-miR-562	ENSAMXG00000033890
astmex-miR-562	ENSAMXG00000035666	dhrs13b.1
astmex-miR-562	ENSAMXG00000038028	moxd1
astmex-miR-562	ENSAMXG00000006093	irf4b
astmex-miR-562	ENSAMXG00000032444	kctd1
astmex-miR-562	ENSAMXG00000013765	fosab
astmex-miR-562	ENSAMXG00000030526	etnk1
astmex-miR-562	ENSAMXG00000036578	trarg1b
astmex-miR-562	ENSAMXG00000010060	ccdc151
astmex-miR-562	ENSAMXG00000016819	scinla
astmex-miR-562	ENSAMXG00000002098	ptprnb
astmex-miR-562	ENSAMXG00000041097
astmex-miR-562	ENSAMXG00000030671	oxtr
astmex-miR-562	ENSAMXG00000019298	brinp3b
astmex-miR-562	ENSAMXG00000036023	rbp1.1
astmex-miR-562	ENSAMXG00000032408	clul1
astmex-miR-562	ENSAMXG00000034729	mipa
astmex-miR-562	ENSAMXG00000033874	emd
astmex-miR-562	ENSAMXG00000019882
astmex-miR-562	ENSAMXG00000031248	senp6b
astmex-miR-562	ENSAMXG00000034408	rgs14a
astmex-miR-562	ENSAMXG00000000730	coro2bb
astmex-miR-562	ENSAMXG00000031173	cacng7b
astmex-miR-562	ENSAMXG00000040698	decr2
astmex-miR-562	ENSAMXG00000042742	kcnn4
astmex-miR-562	ENSAMXG00000000491	RIMS1
astmex-miR-562	ENSAMXG00000035162
astmex-miR-562	ENSAMXG00000012428	si:dkey-283b15.2
astmex-miR-562	ENSAMXG00000001813	GATAD2B
astmex-miR-57	ENSAMXG00000033781	adgra1a
astmex-miR-57	ENSAMXG00000031383	inpp5ka
astmex-miR-57	ENSAMXG00000029128
astmex-miR-57	ENSAMXG00000038070
astmex-miR-57	ENSAMXG00000040654	spo11
astmex-miR-57	ENSAMXG00000029512
astmex-miR-57	ENSAMXG00000036798	got2a
astmex-miR-57	ENSAMXG00000013053	crybb1l1
astmex-miR-57	ENSAMXG00000031087	ccr7
astmex-miR-57	ENSAMXG00000042722
astmex-miR-57	ENSAMXG00000020270	LONRF3
astmex-miR-57	ENSAMXG00000032788	foxh1
astmex-miR-57	ENSAMXG00000035370	aldh2.2
astmex-miR-57	ENSAMXG00000034014	loxl1
astmex-miR-57	ENSAMXG00000038228
astmex-miR-57	ENSAMXG00000001182	hcrtr2
astmex-miR-57	ENSAMXG00000033453
astmex-miR-57	ENSAMXG00000037778
astmex-miR-57	ENSAMXG00000030615
astmex-miR-57	ENSAMXG00000030411	casp3a
astmex-miR-57	ENSAMXG00000039085
astmex-miR-57	ENSAMXG00000033566	cpne4a
astmex-miR-57	ENSAMXG00000043747	zcchc9
astmex-miR-57	ENSAMXG00000042210
astmex-miR-57	ENSAMXG00000040920
astmex-miR-57	ENSAMXG00000002724
astmex-miR-57	ENSAMXG00000011493
astmex-miR-57	ENSAMXG00000040726	wasf3a
astmex-miR-57	ENSAMXG00000041494
astmex-miR-57	ENSAMXG00000037519	unm_sa821
astmex-miR-57	ENSAMXG00000031427
astmex-miR-57	ENSAMXG00000004678	b3gat1a
astmex-miR-57	ENSAMXG00000030949	hypk
astmex-miR-57	ENSAMXG00000036551
astmex-miR-57	ENSAMXG00000032585
astmex-miR-57	ENSAMXG00000035411	nlgn4xb
astmex-miR-57	ENSAMXG00000029382
astmex-miR-57	ENSAMXG00000032208	pdlim2
astmex-miR-57	ENSAMXG00000034250	gck
astmex-miR-57	ENSAMXG00000005198	TMEM132D
astmex-miR-57	ENSAMXG00000034671	dok2
astmex-miR-57	ENSAMXG00000030489	cox7a2l
astmex-miR-57	ENSAMXG00000005262
astmex-miR-57	ENSAMXG00000032924	dus4l
astmex-miR-57	ENSAMXG00000024321	ptprb
astmex-miR-57	ENSAMXG00000006720	cd36
astmex-miR-57	ENSAMXG00000032514
astmex-miR-57	ENSAMXG00000004068	slc26a3.1
astmex-miR-57	ENSAMXG00000037733
astmex-miR-57	ENSAMXG00000036375	slc25a37
astmex-miR-57	ENSAMXG00000030283
astmex-miR-57	ENSAMXG00000034180
astmex-miR-57	ENSAMXG00000032003	lyve1a
astmex-miR-57	ENSAMXG00000019058	abhd8b
astmex-miR-57	ENSAMXG00000016131	si:dkey-159a18.1
astmex-miR-57	ENSAMXG00000041597
astmex-miR-57	ENSAMXG00000021643	mibp
astmex-miR-57	ENSAMXG00000042758	hykk.1
astmex-miR-57	ENSAMXG00000007266	caprin2
astmex-miR-57	ENSAMXG00000036329	ccn4b
astmex-miR-57	ENSAMXG00000019070	rorc
astmex-miR-57	ENSAMXG00000019094	si:dkey-192l18.9
astmex-miR-57	ENSAMXG00000000135	dpyda.3
astmex-miR-57	ENSAMXG00000038656
astmex-miR-57	ENSAMXG00000042627	DCDC2
astmex-miR-57	ENSAMXG00000042190	rspo1
astmex-miR-57	ENSAMXG00000036511	si:ch1073-416d2.3
astmex-miR-57	ENSAMXG00000013905	bmb
astmex-miR-57	ENSAMXG00000001022	hcn4l
astmex-miR-57	ENSAMXG00000034272	gpr37a
astmex-miR-57	ENSAMXG00000000587	sqor
astmex-miR-57	ENSAMXG00000020608	anxa6
astmex-miR-57	ENSAMXG00000000300	ttc6
astmex-miR-57	ENSAMXG00000042314	ankrd1a
astmex-miR-57	ENSAMXG00000037633	slc16a9a
astmex-miR-57	ENSAMXG00000011717	prox1a
astmex-miR-57	ENSAMXG00000018123	nwd2
astmex-miR-57	ENSAMXG00000034659	ahrrb
astmex-miR-57	ENSAMXG00000043781
astmex-miR-57	ENSAMXG00000034052	ccl25a
astmex-miR-57	ENSAMXG00000011381	fam113
astmex-miR-57	ENSAMXG00000038423	rbp2b
astmex-miR-57	ENSAMXG00000006356	samd7
astmex-miR-57	ENSAMXG00000015883	six7
astmex-miR-57	ENSAMXG00000031405	myoz2a
astmex-miR-57	ENSAMXG00000033305	si:dkey-34f9.3
astmex-miR-57	ENSAMXG00000006084	lss
astmex-miR-57	ENSAMXG00000016731	zgc:91849
astmex-miR-57	ENSAMXG00000039393	CCKBR
astmex-miR-57	ENSAMXG00000003754	irs2b
astmex-miR-57	ENSAMXG00000003468	si:dkey-91i10.3
astmex-miR-57	ENSAMXG00000037524
astmex-miR-57	ENSAMXG00000029638	ulk3
astmex-miR-57	ENSAMXG00000008269
astmex-miR-57	ENSAMXG00000038301	GPR149
astmex-miR-57	ENSAMXG00000000873	cyp24a1
astmex-miR-57	ENSAMXG00000039586
astmex-miR-57	ENSAMXG00000001403	b4galnt1b
astmex-miR-57	ENSAMXG00000005772	havcr1
astmex-miR-57	ENSAMXG00000004584	sned1
astmex-miR-57	ENSAMXG00000004251
astmex-miR-57	ENSAMXG00000041734	slc13a2
astmex-miR-57	ENSAMXG00000034477	EMILIN3
astmex-miR-57	ENSAMXG00000034729	mipa
astmex-miR-57	ENSAMXG00000040670	fstl4
astmex-miR-57	ENSAMXG00000002261	cables2b
astmex-miR-57	ENSAMXG00000010740
astmex-miR-57	ENSAMXG00000042782	rfesd
astmex-miR-57	ENSAMXG00000024384	vtnb
astmex-miR-57	ENSAMXG00000032565	pou5f3
astmex-miR-57	ENSAMXG00000000100	inppl1b
astmex-miR-57	ENSAMXG00000032001	pou4f2
astmex-miR-57	ENSAMXG00000005561	zgc:154142
astmex-miR-57	ENSAMXG00000032623	PTGR1
astmex-miR-57	ENSAMXG00000009582	khdrbs2
astmex-miR-57	ENSAMXG00000033537	opn4a
astmex-miR-57	ENSAMXG00000035900	rom1b
astmex-miR-57	ENSAMXG00000012078	prom2
astmex-miR-57	ENSAMXG00000037751
astmex-miR-57	ENSAMXG00000008047	card9
astmex-miR-57	ENSAMXG00000030654	si:ch1073-126c3.2
astmex-miR-57	ENSAMXG00000037617	odam
astmex-miR-57	ENSAMXG00000003858	fat1a
astmex-miR-57	ENSAMXG00000039962	acsl1a
astmex-miR-57	ENSAMXG00000029818	C4orf33
astmex-miR-57	ENSAMXG00000030698	chrna6
astmex-miR-57	ENSAMXG00000003744	slc45a1
astmex-miR-57	ENSAMXG00000032725	GPR62
astmex-miR-57	ENSAMXG00000038717	nxpe3
astmex-miR-57	ENSAMXG00000029194	hmgb1a
astmex-miR-57	ENSAMXG00000034790	dhcr7
astmex-miR-57	ENSAMXG00000017691	tent4a
astmex-miR-57	ENSAMXG00000042342	KCNQ4
astmex-miR-57	ENSAMXG00000036298	csf1a
astmex-miR-57	ENSAMXG00000040059	si:dkey-33m11.7
astmex-miR-57	ENSAMXG00000015892	fgd5a
astmex-miR-57	ENSAMXG00000033187
astmex-miR-57	ENSAMXG00000029739
astmex-miR-57	ENSAMXG00000035330	clcf1
astmex-miR-57	ENSAMXG00000038245	si:ch211-256m1.8
astmex-miR-57	ENSAMXG00000032662	tap2a
astmex-miR-57	ENSAMXG00000029723	kcna7
astmex-miR-57	ENSAMXG00000038134	atp5pd
astmex-miR-57	ENSAMXG00000035064
astmex-miR-57	ENSAMXG00000039722	exo5
astmex-miR-57	ENSAMXG00000039629
astmex-miR-57	ENSAMXG00000005284	palmda
astmex-miR-57	ENSAMXG00000033851	niban1b
astmex-miR-57	ENSAMXG00000032459	glis1a
astmex-miR-57	ENSAMXG00000034238	slc43a2a
astmex-miR-57	ENSAMXG00000042382	rilp
astmex-miR-57	ENSAMXG00000029047	dynll2a
astmex-miR-57	ENSAMXG00000002680
astmex-miR-57	ENSAMXG00000034945	myct1a
astmex-miR-57	ENSAMXG00000041337	gabrr1
astmex-miR-57	ENSAMXG00000032634	opn8b
astmex-miR-57	ENSAMXG00000041238	sirt5
astmex-miR-57	ENSAMXG00000014359	stxbp5a
astmex-miR-57	ENSAMXG00000010826	nrl
astmex-miR-57	ENSAMXG00000037321	tmem248
astmex-miR-57	ENSAMXG00000030673	gria3a
astmex-miR-57	ENSAMXG00000009911
astmex-miR-57	ENSAMXG00000013759	mybl1
astmex-miR-57	ENSAMXG00000038500	ptgdsb.1
astmex-miR-597	ENSAMXG00000041244	zpcx
astmex-miR-597	ENSAMXG00000036010	anxa2a
astmex-miR-597	ENSAMXG00000030576	UST
astmex-miR-597	ENSAMXG00000000988	zmp:0000000735
astmex-miR-597	ENSAMXG00000005666	b4galnt3a
astmex-miR-597	ENSAMXG00000030238	rergla
astmex-miR-597	ENSAMXG00000037733
astmex-miR-597	ENSAMXG00000000775	eps8a
astmex-miR-597	ENSAMXG00000034408	rgs14a
astmex-miR-597	ENSAMXG00000040248
astmex-miR-597	ENSAMXG00000016386	ERC1
astmex-miR-597	ENSAMXG00000040736	wu:fc23c09
astmex-miR-597	ENSAMXG00000042865	ptn
astmex-miR-597	ENSAMXG00000000221	grhl2a
astmex-miR-597	ENSAMXG00000039589	f7i
astmex-miR-597	ENSAMXG00000015928	CCDC81
astmex-miR-597	ENSAMXG00000024518	mxra5a
astmex-miR-597	ENSAMXG00000033998
astmex-miR-597	ENSAMXG00000033037	c1qtnf6b
astmex-miR-597	ENSAMXG00000030123	klf1
astmex-miR-597	ENSAMXG00000033376
astmex-miR-597	ENSAMXG00000040068	si:ch211-208k15.1
astmex-miR-597	ENSAMXG00000020402	osbpl10b
astmex-miR-597	ENSAMXG00000030824	plppr5b
astmex-miR-597	ENSAMXG00000000107	cngb3.2
astmex-miR-597	ENSAMXG00000040390	them4
astmex-miR-597	ENSAMXG00000039021
astmex-miR-597	ENSAMXG00000040662	zgc:136493
astmex-miR-597	ENSAMXG00000042742	kcnn4
astmex-miR-597	ENSAMXG00000039293	s100a10b
astmex-miR-597	ENSAMXG00000032138	zgc:77112
astmex-miR-597	ENSAMXG00000018802	mpp5b
astmex-miR-597	ENSAMXG00000043698	si:dkey-174m14.3
astmex-miR-597	ENSAMXG00000041337	gabrr1
astmex-miR-597	ENSAMXG00000042340	rnf144ab
astmex-miR-597	ENSAMXG00000030673	gria3a
astmex-miR-597	ENSAMXG00000036029
astmex-miR-597	ENSAMXG00000035666	dhrs13b.1
astmex-miR-597	ENSAMXG00000038939	ankrd13b
astmex-miR-597	ENSAMXG00000006743	mag
astmex-miR-597	ENSAMXG00000042344
astmex-miR-597	ENSAMXG00000043067	dusp12
astmex-miR-597	ENSAMXG00000032919
astmex-miR-597	ENSAMXG00000034380	glipr2l
astmex-miR-597	ENSAMXG00000033760	scn3b
astmex-miR-597	ENSAMXG00000029940	aqp8b
astmex-miR-597	ENSAMXG00000036234	esr2a
astmex-miR-597	ENSAMXG00000032003	lyve1a
astmex-miR-597	ENSAMXG00000033683
astmex-miR-597	ENSAMXG00000020582	tmc8
astmex-miR-597	ENSAMXG00000000023	slc16a1b
astmex-miR-597	ENSAMXG00000029296	stx2b
astmex-miR-597	ENSAMXG00000030948	si:dkey-219e21.2
astmex-miR-597	ENSAMXG00000009464	nexn
astmex-miR-597	ENSAMXG00000016703	tnni3k
astmex-miR-597	ENSAMXG00000036515	egr3
astmex-miR-597	ENSAMXG00000041265	si:dkey-16n15.6
astmex-miR-597	ENSAMXG00000043184	plvapb
astmex-miR-597	ENSAMXG00000036532	c1qtnf1
astmex-miR-597	ENSAMXG00000033781	adgra1a
astmex-miR-597	ENSAMXG00000044098	hoxb5b
[truncated: 344 more rows]
